# Supplementary material for: Inhibition of eEF2K synergizes with glutaminase inhibitors or 4EBP1 depletion to suppress growth of triple-negative breast cancer cells
Source: Sci Rep. 2021 Apr 28;11:9181. doi: 10.1038/s41598-021-88816-1 (PMC8080725; doi:10.1038/s41598-021-88816-1)
Supplement: Supplementary file 1 — Supplementary Information 1. [file 41598_2021_88816_MOESM1_ESM.xlsx]

## Sheet: Over 0.5
Table S1	over 0.5 (Log2FC)
	eEF2K						4EBP1							Double
Q2UY09	Collagen alpha-1(XXVIII) chain					Q96H55	Unconventional myosin-XIX						Q2UY09	Collagen alpha-1(XXVIII) chain
P02461	Collagen alpha-1(III) chain					P08779	Keratin, type I cytoskeletal 16						P02461	Collagen alpha-1(III) chain
P02452	Collagen alpha-1(I) chain					Q5D862	Filaggrin-2						P02452	Collagen alpha-1(I) chain
P04156	Major prion protein					Q2UY09	Collagen alpha-1(XXVIII) chain						Q96H55	Unconventional myosin-XIX
P00747	Plasminogen					P02452	Collagen alpha-1(I) chain						Q9UMS6-2	Isoform 2 of Synaptopodin-2
Q9UMS6-2	Isoform 2 of Synaptopodin-2					P13645	Keratin, type I cytoskeletal 10						P04156	Major prion protein
P06493	Cyclin-dependent kinase 1					P35908	Keratin, type II cytoskeletal 2 epidermal						P06493	Cyclin-dependent kinase 1
O95274	Ly6/PLAUR domain-containing protein 3					P00747	Plasminogen						P02649	Apolipoprotein E
P16591	Tyrosine-protein kinase Fer					P02533	Keratin, type I cytoskeletal 14						P29279	Connective tissue growth factor
P29279	Connective tissue growth factor					P02538	Keratin, type II cytoskeletal 6A						O95274	Ly6/PLAUR domain-containing protein 3
Q8N8Z6	Discoidin, CUB and LCCL domain-containing protein 1					Q01650	Large neutral amino acids transporter small subunit 1						Q8N8Z6	Discoidin, CUB and LCCL domain-containing protein 1
P02649	Apolipoprotein E					P81605-2	Isoform 2 of Dermcidin						Q69YQ0	Cytospin-A
Q69YQ0	Cytospin-A					P04264	Keratin, type II cytoskeletal 1						P00747	Plasminogen
P13671	Complement component C6					P13611	Versican core protein						Q5T2D3	OTU domain-containing protein 3
Q5T2D3	OTU domain-containing protein 3					O15270	Serine palmitoyltransferase 2						Q8NFW8	N-acylneuraminate cytidylyltransferase
Q92626	Peroxidasin homolog					P18615-3	Isoform 2 of Negative elongation factor E						Q92626	Peroxidasin homolog
Q9BPX3	Condensin complex subunit 3					Q03405-2	Isoform 2 of Urokinase plasminogen activator surface receptor						Q9C040-2	Isoform 2 of Tripartite motif-containing protein 2
Q9C040-2	Isoform 2 of Tripartite motif-containing protein 2					Q8N1N4	Keratin, type II cytoskeletal 78						P30520	Adenylosuccinate synthetase isozyme 2
P30520	Adenylosuccinate synthetase isozyme 2					Q92626	Peroxidasin homolog						P04183	Thymidine kinase, cytosolic
P30825	High affinity cationic amino acid transporter 1					Q9NYJ1-2	Isoform 2 of Cytochrome c oxidase assembly factor 4 homolog, mitochondrial						Q9BPX3	Condensin complex subunit 3
P08779	Keratin, type I cytoskeletal 16					P02461	Collagen alpha-1(III) chain						Q9H2H9	Sodium-coupled neutral amino acid transporter 1
P29317	Ephrin type-A receptor 2					Q9BQB6	Vitamin K epoxide reductase complex subunit 1						Q99715	Collagen alpha-1(XII) chain
Q5VUB5	Protein FAM171A1					Q99715	Collagen alpha-1(XII) chain						O60245-2	Isoform B of Protocadherin-7
Q9H2H9	Sodium-coupled neutral amino acid transporter 1					Q14149	MORC family CW-type zinc finger protein 3						P30825	High affinity cationic amino acid transporter 1
Q1MSJ5	Centrosome and spindle pole-associated protein 1					O14776	Transcription elongation regulator 1						P16591	Tyrosine-protein kinase Fer
Q96H55	Unconventional myosin-XIX					A7E2V4-2	Isoform 2 of Zinc finger SWIM domain-containing protein 8						Q01995	Transgelin
Q8NFW8	N-acylneuraminate cytidylyltransferase					Q6STE5	SWI/SNF-related matrix-associated actin-dependent regulator of chromatin subfamily D member 3						Q96RN5	Mediator of RNA polymerase II transcription subunit 15
O60504	Vinexin					Q05682-4	Isoform 4 of Caldesmon						Q8N766	ER membrane protein complex subunit 1
Q14192	Four and a half LIM domains protein 2					Q9Y4K0	Lysyl oxidase homolog 2						P13671	Complement component C6
Q99715	Collagen alpha-1(XII) chain					P35527	Keratin, type I cytoskeletal 9						O95149	Snurportin-1
Q01995	Transgelin					P82933	28S ribosomal protein S9, mitochondrial						P02462	Collagen alpha-1(IV) chain
P08581-2	Isoform 2 of Hepatocyte growth factor receptor					O60870	DNA/RNA-binding protein KIN17						Q96P47-4	Isoform 4 of Arf-GAP with GTPase, ANK repeat and PH domain-containing protein 3
Q92922	SWI/SNF complex subunit SMARCC1					Q9NUM4	Transmembrane protein 106B						Q5VUB5	Protein FAM171A1
Q9Y375	Complex I intermediate-associated protein 30, mitochondrial					Q9UKX5-2	Isoform 2 of Integrin alpha-11						Q01650	Large neutral amino acids transporter small subunit 1
P08123	Collagen alpha-2(I) chain					O43464	Serine protease HTRA2, mitochondrial						P08123	Collagen alpha-2(I) chain
Q05682-4	Isoform 4 of Caldesmon					Q14005	Pro-interleukin-16						P30085	UMP-CMP kinase
Q5D862	Filaggrin-2					O95625	Zinc finger and BTB domain-containing protein 11						P29317	Ephrin type-A receptor 2
P30085	UMP-CMP kinase					P07942	Laminin subunit beta-1						P31146	Coronin-1A
P23921	Ribonucleoside-diphosphate reductase large subunit					Q9NRN5	Olfactomedin-like protein 3						P23921	Ribonucleoside-diphosphate reductase large subunit
Q7Z5H4	Vomeronasal type-1 receptor 5					P51813	Cytoplasmic tyrosine-protein kinase BMX						Q14192	Four and a half LIM domains protein 2
Q8WZA9	Immunity-related GTPase family Q protein					Q02413	Desmoglein-1						Q1MSJ5	Centrosome and spindle pole-associated protein 1
Q5VVW2	GTPase-activating Rap/Ran-GAP domain-like protein 3					Q9UMS6-2	Isoform 2 of Synaptopodin-2						Q5JPH6-2	Isoform 2 of Probable glutamate--tRNA ligase, mitochondrial
P31146	Coronin-1A					Q5H9F3-3	Isoform 3 of BCL-6 corepressor-like protein 1						P13726	Tissue factor
P05997	Collagen alpha-2(V) chain					O95149	Snurportin-1						O60870	DNA/RNA-binding protein KIN17
Q13530	Serine incorporator 3					P31040	Succinate dehydrogenase [ubiquinone] flavoprotein subunit, mitochondrial						P05997	Collagen alpha-2(V) chain
P84101	Small EDRK-rich factor 2					Q01085-2	Isoform 2 of Nucleolysin TIAR						Q8IW35-2	Isoform 2 of Centrosomal protein of 97 kDa
O43464	Serine protease HTRA2, mitochondrial					P10253	Lysosomal alpha-glucosidase						O95625	Zinc finger and BTB domain-containing protein 11
Q01650	Large neutral amino acids transporter small subunit 1					Q8WUX9	Charged multivesicular body protein 7						P08581-2	Isoform 2 of Hepatocyte growth factor receptor
Q8N766	ER membrane protein complex subunit 1					Q8NDA8	Maestro heat-like repeat-containing protein family member 1						P51813	Cytoplasmic tyrosine-protein kinase BMX
P13611	Versican core protein					Q12923-4	Isoform 4 of Tyrosine-protein phosphatase non-receptor type 13						P51965	Ubiquitin-conjugating enzyme E2 E1
Q03001	Dystonin												P84101	Small EDRK-rich factor 2
Q8TBM8	DnaJ homolog subfamily B member 14												Q5D862	Filaggrin-2
O60870	DNA/RNA-binding protein KIN17												P08779	Keratin, type I cytoskeletal 16
P13645	Keratin, type I cytoskeletal 10												Q5VVW2	GTPase-activating Rap/Ran-GAP domain-like protein 3
P61925	cAMP-dependent protein kinase inhibitor alpha												O75911	Short-chain dehydrogenase/reductase 3
Q8WWK9	Cytoskeleton-associated protein 2												Q9NYJ1-2	Isoform 2 of Cytochrome c oxidase assembly factor 4 homolog, mitochondrial
Q96P47-4	Isoform 4 of Arf-GAP with GTPase, ANK repeat and PH domain-containing protein 3												Q03405-2	Isoform 2 of Urokinase plasminogen activator surface receptor
P18615-3	Isoform 2 of Negative elongation factor E												Q9Y4F5	Centrosomal protein of 170 kDa protein B
Q00534	Cyclin-dependent kinase 6												P39019	40S ribosomal protein S19
P13726	Tissue factor												Q9H0B6	Kinesin light chain 2
Q9H0B6	Kinesin light chain 2												Q14149	MORC family CW-type zinc finger protein 3
O75911	Short-chain dehydrogenase/reductase 3												Q96HC4	PDZ and LIM domain protein 5
P51965	Ubiquitin-conjugating enzyme E2 E1												Q7Z5H4	Vomeronasal type-1 receptor 5
Q6STE5	SWI/SNF-related matrix-associated actin-dependent regulator of chromatin subfamily D member 3												Q8WZA9	Immunity-related GTPase family Q protein
O15270	Serine palmitoyltransferase 2												P08174-7	Isoform 7 of Complement decay-accelerating factor
Q96HC4	PDZ and LIM domain protein 5												Q03001	Dystonin
Q8WUX9	Charged multivesicular body protein 7												Q9NRL2	Bromodomain adjacent to zinc finger domain protein 1A
Q9H2U1	ATP-dependent RNA helicase DHX36												P33981	Dual specificity protein kinase TTK
P02462	Collagen alpha-1(IV) chain												Q9Y375	Complex I intermediate-associated protein 30, mitochondrial
Q92520	Protein FAM3C												Q00534	Cyclin-dependent kinase 6
Q12923-4	Isoform 4 of Tyrosine-protein phosphatase non-receptor type 13												O00622	Protein CYR61
Q5H9F3-3	Isoform 3 of BCL-6 corepressor-like protein 1												P61925	cAMP-dependent protein kinase inhibitor alpha
O60245-2	Isoform B of Protocadherin-7												Q14123-3	Isoform 3 of Calcium/calmodulin-dependent 3',5'-cyclic nucleotide phosphodiesterase 1C
Q9NYJ1-2	Isoform 2 of Cytochrome c oxidase assembly factor 4 homolog, mitochondrial												Q92922	SWI/SNF complex subunit SMARCC1
O00622	Protein CYR61												P19823	Inter-alpha-trypsin inhibitor heavy chain H2
Q9P2Q2	FERM domain-containing protein 4A												Q6STE5	SWI/SNF-related matrix-associated actin-dependent regulator of chromatin subfamily D member 3
P56945-6	Isoform 6 of Breast cancer anti-estrogen resistance protein 1												P55085	Proteinase-activated receptor 2
Q9BXF6	Rab11 family-interacting protein 5												Q92520	Protein FAM3C
Q99807	5-demethoxyubiquinone hydroxylase, mitochondrial												O95239	Chromosome-associated kinesin KIF4A
Q99674-5	Isoform 5 of Cell growth regulator with EF hand domain protein 1												P09493-8	Isoform 8 of Tropomyosin alpha-1 chain
Q14123-3	Isoform 3 of Calcium/calmodulin-dependent 3',5'-cyclic nucleotide phosphodiesterase 1C												P51797-5	Isoform 5 of Chloride transport protein 6
Q9BQB6	Vitamin K epoxide reductase complex subunit 1												Q9Y385	Ubiquitin-conjugating enzyme E2 J1
Q9NRL2	Bromodomain adjacent to zinc finger domain protein 1A												P02768	Serum albumin
Q9Y2B9	cAMP-dependent protein kinase inhibitor gamma												P13611	Versican core protein
Q9UKV8	Protein argonaute-2												Q05682-4	Isoform 4 of Caldesmon
P25398	40S ribosomal protein S12												Q9H2U1	ATP-dependent RNA helicase DHX36
O00461	Golgi integral membrane protein 4												Q9UKV8	Protein argonaute-2
Q9Y6M7-7	Isoform 7 of Sodium bicarbonate cotransporter 3												Q16186	Proteasomal ubiquitin receptor ADRM1
P08174-7	Isoform 7 of Complement decay-accelerating factor												Q9P2Q2	FERM domain-containing protein 4A
P15151	Poliovirus receptor												P56945-6	Isoform 6 of Breast cancer anti-estrogen resistance protein 1
P02768	Serum albumin												P18858	DNA ligase 1
Q9HCN4-5	Isoform 5 of GPN-loop GTPase 1												P49643	DNA primase large subunit
O95239	Chromosome-associated kinesin KIF4A												Q8TBM8	DnaJ homolog subfamily B member 14
P82933	28S ribosomal protein S9, mitochondrial												Q9HD26	Golgi-associated PDZ and coiled-coil motif-containing protein
Q9ULC3	Ras-related protein Rab-23												Q9BQB6	Vitamin K epoxide reductase complex subunit 1
P49006	MARCKS-related protein												Q12923-4	Isoform 4 of Tyrosine-protein phosphatase non-receptor type 13
Q96RN5	Mediator of RNA polymerase II transcription subunit 15												Q15154	Pericentriolar material 1 protein
Q9HB90	Ras-related GTP-binding protein C												Q12841	Follistatin-related protein 1
P35908	Keratin, type II cytoskeletal 2 epidermal												Q9H089	Large subunit GTPase 1 homolog
P19971-2	Isoform 2 of Thymidine phosphorylase												O43294	Transforming growth factor beta-1-induced transcript 1 protein
P19823	Inter-alpha-trypsin inhibitor heavy chain H2												Q8IU60	m7GpppN-mRNA hydrolase
O95149	Snurportin-1												P60468	Protein transport protein Sec61 subunit beta
O95625	Zinc finger and BTB domain-containing protein 11												Q8WWK9	Cytoskeleton-associated protein 2
P60468	Protein transport protein Sec61 subunit beta												P12955	Xaa-Pro dipeptidase
P17342	Atrial natriuretic peptide receptor 3												P27105	Erythrocyte band 7 integral membrane protein
P39019	40S ribosomal protein S19												P17152	Transmembrane protein 11, mitochondrial
Q9Y4C1	Lysine-specific demethylase 3A												Q15398	Disks large-associated protein 5
P27105	Erythrocyte band 7 integral membrane protein												O94875-4	Isoform 4 of Sorbin and SH3 domain-containing protein 2
O94875-4	Isoform 4 of Sorbin and SH3 domain-containing protein 2												P11388-4	Isoform 4 of DNA topoisomerase 2-alpha
P12955	Xaa-Pro dipeptidase												Q9UBI6	Guanine nucleotide-binding protein G(I)/G(S)/G(O) subunit gamma-12
P51797-5	Isoform 5 of Chloride transport protein 6												Q9NTJ3	Structural maintenance of chromosomes protein 4
Q9NQW6	Anillin												Q13642-4	Isoform 4 of Four and a half LIM domains protein 1
P02538	Keratin, type II cytoskeletal 6A												P82933	28S ribosomal protein S9, mitochondrial
Q02241	Kinesin-like protein KIF23												P33552	Cyclin-dependent kinases regulatory subunit 2
Q13642-4	Isoform 4 of Four and a half LIM domains protein 1												P02765	Alpha-2-HS-glycoprotein
P09493-8	Isoform 8 of Tropomyosin alpha-1 chain												Q9BXS4	Transmembrane protein 59
P02765	Alpha-2-HS-glycoprotein												P20290	Transcription factor BTF3
Q6WCQ1-2	Isoform 2 of Myosin phosphatase Rho-interacting protein												Q9BXF6	Rab11 family-interacting protein 5
Q9NUM4	Transmembrane protein 106B												Q9NQW6	Anillin
P04183	Thymidine kinase, cytosolic												Q13740	CD166 antigen
O60292	Signal-induced proliferation-associated 1-like protein 3												P19971-2	Isoform 2 of Thymidine phosphorylase
Q9BVL2	Nucleoporin p58/p45												Q9Y2L5	Trafficking protein particle complex subunit 8
O43665-3	Isoform 3 of Regulator of G-protein signaling 10												P02538	Keratin, type II cytoskeletal 6A
Q14149	MORC family CW-type zinc finger protein 3												Q9NWV4	UPF0587 protein C1orf123
Q6P2E9	Enhancer of mRNA-decapping protein 4												Q9H4A5	Golgi phosphoprotein 3-like
O75179	Ankyrin repeat domain-containing protein 17												P49006	MARCKS-related protein
Q03405-2	Isoform 2 of Urokinase plasminogen activator surface receptor												Q9BRK3-2	Isoform 2 of Matrix remodeling-associated protein 8
P07951-3	Isoform 3 of Tropomyosin beta chain												Q9NZ09-4	Isoform 4 of Ubiquitin-associated protein 1
Q15014	Mortality factor 4-like protein 2												Q6WCQ1-2	Isoform 2 of Myosin phosphatase Rho-interacting protein
Q6VN20	Ran-binding protein 10												Q9BQ49	Small integral membrane protein 7
P49643	DNA primase large subunit												Q5VZK9	F-actin-uncapping protein LRRC16A
Q96T88-2	Isoform 2 of E3 ubiquitin-protein ligase UHRF1												Q96B23	Uncharacterized protein C18orf25
P11388-4	Isoform 4 of DNA topoisomerase 2-alpha												Q86VP1	Tax1-binding protein 1
Q9UBI6	Guanine nucleotide-binding protein G(I)/G(S)/G(O) subunit gamma-12												Q8NBI6	Xyloside xylosyltransferase 1
Q5VZK9	F-actin-uncapping protein LRRC16A												P08047	Transcription factor Sp1
													Q6ZMP0	Thrombospondin type-1 domain-containing protein 4
													P33527-9	Isoform 9 of Multidrug resistance-associated protein 1
													Q15464	SH2 domain-containing adapter protein B
													P07951-3	Isoform 3 of Tropomyosin beta chain
													Q12904-2	Isoform 2 of Aminoacyl tRNA synthase complex-interacting multifunctional protein 1
													Q9C004	Protein sprouty homolog 4
													O60292	Signal-induced proliferation-associated 1-like protein 3
													A2RU67	Protein FAM234B
													Q969P6	DNA topoisomerase I, mitochondrial
													Q9ULC3	Ras-related protein Rab-23
													P58004	Sestrin-2
													Q13530	Serine incorporator 3
													Q6PKG0	La-related protein 1
													Q9P273	Teneurin-3
													Q9HB90	Ras-related GTP-binding protein C
													P60660	Myosin light polypeptide 6
													Q9Y6M7-7	Isoform 7 of Sodium bicarbonate cotransporter 3
													Q9BVL2	Nucleoporin p58/p45
													O75976	Carboxypeptidase D
													Q8WUX9	Charged multivesicular body protein 7
													Q99674-5	Isoform 5 of Cell growth regulator with EF hand domain protein 1
													Q96MX0	CKLF-like MARVEL transmembrane domain-containing protein 3
													Q13685	Angio-associated migratory cell protein
													Q13867	Bleomycin hydrolase
													Q9NPF5	DNA methyltransferase 1-associated protein 1
													Q9NUM4	Transmembrane protein 106B
													P41221	Protein Wnt-5a
													O14950	Myosin regulatory light chain 12B
													Q8NDA8	Maestro heat-like repeat-containing protein family member 1
													O75534-4	Isoform 4 of Cold shock domain-containing protein E1

## Sheet: below -0.2
Table S2	below -0.2 (Log2FC)
	eEF2K							4EBP1							Double
P20592	Interferon-induced GTP-binding protein Mx2						Q15276	Rab GTPase-binding effector protein 1						P20592	Interferon-induced GTP-binding protein Mx2
O14879	Interferon-induced protein with tetratricopeptide repeats 3						Q96R06	Sperm-associated antigen 5						O14879	Interferon-induced protein with tetratricopeptide repeats 3
Q95604	HLA class I histocompatibility antigen, Cw-17 alpha chain						Q9UPZ6	Thrombospondin type-1 domain-containing protein 7A						Q95604	HLA class I histocompatibility antigen, Cw-17 alpha chain
Q03519	Antigen peptide transporter 2						O75131	Copine-3						Q03519	Antigen peptide transporter 2
P09914	Interferon-induced protein with tetratricopeptide repeats 1						P20592	Interferon-induced GTP-binding protein Mx2						Q03518	Antigen peptide transporter 1
Q03518	Antigen peptide transporter 1						Q9NQA3	WAS protein family homolog 6						P09914	Interferon-induced protein with tetratricopeptide repeats 1
P30479	HLA class I histocompatibility antigen, B-41 alpha chain						O95678	Keratin, type II cytoskeletal 75						P30479	HLA class I histocompatibility antigen, B-41 alpha chain
Q10589	Bone marrow stromal antigen 2						P09914	Interferon-induced protein with tetratricopeptide repeats 1						Q10589	Bone marrow stromal antigen 2
O15533-3	Isoform 3 of Tapasin						P25440-2	Isoform 2 of Bromodomain-containing protein 2						O15533-3	Isoform 3 of Tapasin
O95786	Probable ATP-dependent RNA helicase DDX58						Q8NHU6	Tudor domain-containing protein 7						P42224	Signal transducer and activator of transcription 1-alpha/beta
P42224	Signal transducer and activator of transcription 1-alpha/beta						P14902	Indoleamine 2,3-dioxygenase 1						Q8TDB6	E3 ubiquitin-protein ligase DTX3L
Q8TDB6	E3 ubiquitin-protein ligase DTX3L						Q10589	Bone marrow stromal antigen 2						O95786	Probable ATP-dependent RNA helicase DDX58
P36551	Oxygen-dependent coproporphyrinogen-III oxidase, mitochondrial						Q53LP3	Ankyrin repeat domain-containing protein SOWAHC						Q06323-2	Isoform 2 of Proteasome activator complex subunit 1
P32455	Guanylate-binding protein 1						O95025	Semaphorin-3D						P48060	Glioma pathogenesis-related protein 1
Q06323-2	Isoform 2 of Proteasome activator complex subunit 1						Q9UP95-7	Isoform 7 of Solute carrier family 12 member 4						P00338-3	Isoform 3 of L-lactate dehydrogenase A chain
Q16644	MAP kinase-activated protein kinase 3						Q96L93-2	Isoform 2 of Kinesin-like protein KIF16B						Q9UL46	Proteasome activator complex subunit 2
P00338-3	Isoform 3 of L-lactate dehydrogenase A chain						P48060	Glioma pathogenesis-related protein 1						Q92609-2	Isoform 2 of TBC1 domain family member 5
P08237-3	Isoform 3 of ATP-dependent 6-phosphofructokinase, muscle type						P62328	Thymosin beta-4						P36551	Oxygen-dependent coproporphyrinogen-III oxidase, mitochondrial
O96005	Cleft lip and palate transmembrane protein 1						P31153	S-adenosylmethionine synthase isoform type-2						Q9BYK8	Helicase with zinc finger domain 2
O95678	Keratin, type II cytoskeletal 75						Q7Z5J4	Retinoic acid-induced protein 1						P32455	Guanylate-binding protein 1
P19525	Interferon-induced, double-stranded RNA-activated protein kinase						O14879	Interferon-induced protein with tetratricopeptide repeats 3						P62328	Thymosin beta-4
O00468	Agrin						P46100	Transcriptional regulator ATRX						Q00765	Receptor expression-enhancing protein 5
Q9BYK8	Helicase with zinc finger domain 2						Q9Y320	Thioredoxin-related transmembrane protein 2						O95678	Keratin, type II cytoskeletal 75
Q00765	Receptor expression-enhancing protein 5						Q03518	Antigen peptide transporter 1						P13521	Secretogranin-2
Q92609-2	Isoform 2 of TBC1 domain family member 5						Q13190	Syntaxin-5						Q53GL7	Poly [ADP-ribose] polymerase 10
Q14126	Desmoglein-2						Q92522	Histone H1x						Q92522	Histone H1x
Q96QV1	Hedgehog-interacting protein						Q9UJY1	Heat shock protein beta-8						Q16644	MAP kinase-activated protein kinase 3
Q03135	Caveolin-1						Q5T1M5	FK506-binding protein 15						Q92785	Zinc finger protein ubi-d4
P19474	E3 ubiquitin-protein ligase TRIM21						P48147	Prolyl endopeptidase						P28838	Cytosol aminopeptidase
P28838	Cytosol aminopeptidase						Q03519	Antigen peptide transporter 2						Q07352	mRNA decay activator protein ZFP36L1
Q9UL46	Proteasome activator complex subunit 2						Q9BW27	Nuclear pore complex protein Nup85						Q08380	Galectin-3-binding protein
Q08380	Galectin-3-binding protein						Q2NKX8	DNA excision repair protein ERCC-6-like						P08237-3	Isoform 3 of ATP-dependent 6-phosphofructokinase, muscle type
P02794	Ferritin heavy chain						Q06787-7	Isoform 7 of Synaptic functional regulator FMR1						Q8NHU6	Tudor domain-containing protein 7
Q00973	Beta-1,4 N-acetylgalactosaminyltransferase 1						Q14435	Polypeptide N-acetylgalactosaminyltransferase 3						Q9NQA3	WAS protein family homolog 6
Q8NHU6	Tudor domain-containing protein 7						P15151	Poliovirus receptor						O00468	Agrin
Q13308-6	Isoform 6 of Inactive tyrosine-protein kinase 7						P61587	Rho-related GTP-binding protein RhoE						Q03135	Caveolin-1
Q92785	Zinc finger protein ubi-d4						P31949	Protein S100-A11						Q3LXA3	Triokinase/FMN cyclase
Q15365	Poly(rC)-binding protein 1						Q9NZJ4	Sacsin						P02794	Ferritin heavy chain
Q9UBM7	7-dehydrocholesterol reductase						Q5VZK9	F-actin-uncapping protein LRRC16A						Q9UBM7	7-dehydrocholesterol reductase
P48060	Glioma pathogenesis-related protein 1						Q96CP6	GRAM domain-containing protein 1A						P47895	Aldehyde dehydrogenase family 1 member A3
Q53GL7	Poly [ADP-ribose] polymerase 10						Q92785	Zinc finger protein ubi-d4						P13746-2	Isoform 2 of HLA class I histocompatibility antigen, A-11 alpha chain
P47895	Aldehyde dehydrogenase family 1 member A3						O43759	Synaptogyrin-1						Q8N5A5	Zinc finger CCCH-type with G patch domain-containing protein
Q92522	Histone H1x						Q9H4G0	Band 4.1-like protein 1						Q2PPJ7	Ral GTPase-activating protein subunit alpha-2
P13521	Secretogranin-2						Q14865	AT-rich interactive domain-containing protein 5B						O95757	Heat shock 70 kDa protein 4L
P51570-2	Isoform 2 of Galactokinase						P33240	Cleavage stimulation factor subunit 2						P31949	Protein S100-A11
Q14651	Plastin-1						Q9UBM7	7-dehydrocholesterol reductase						Q16831	Uridine phosphorylase 1
P62328	Thymosin beta-4						P17936-2	Isoform 2 of Insulin-like growth factor-binding protein 3						A6NDG6	Glycerol-3-phosphate phosphatase
Q14865	AT-rich interactive domain-containing protein 5B						Q9UHN6	Cell surface hyaluronidase						Q5TFE4	5'-nucleotidase domain-containing protein 1
Q8TDZ2-4	Isoform 4 of [F-actin]-monooxygenase MICAL1						Q96IZ7	Serine/Arginine-related protein 53						P23634	Plasma membrane calcium-transporting ATPase 4
Q14108	Lysosome membrane protein 2						Q6P1R4	tRNA-dihydrouridine(16/17) synthase [NAD(P)(+)]-like						Q8TDZ2-4	Isoform 4 of [F-actin]-monooxygenase MICAL1
O75131	Copine-3						P02765	Alpha-2-HS-glycoprotein						Q15365	Poly(rC)-binding protein 1
Q8N5A5	Zinc finger CCCH-type with G patch domain-containing protein						Q13496	Myotubularin						Q96S66	Chloride channel CLIC-like protein 1
Q8N0X7	Spartin						Q96S66	Chloride channel CLIC-like protein 1						Q13308-6	Isoform 6 of Inactive tyrosine-protein kinase 7
O75116	Rho-associated protein kinase 2						O95757	Heat shock 70 kDa protein 4L						P51570-2	Isoform 2 of Galactokinase
Q5TFE4	5'-nucleotidase domain-containing protein 1						Q6PFW1	Inositol hexakisphosphate and diphosphoinositol-pentakisphosphate kinase 1						O43761	Synaptogyrin-3
P23634	Plasma membrane calcium-transporting ATPase 4						P61254	60S ribosomal protein L26						P07305	Histone H1.0
Q9H173	Nucleotide exchange factor SIL1						P31947	14-3-3 protein sigma						O96005	Cleft lip and palate transmembrane protein 1
O75095	Multiple epidermal growth factor-like domains protein 6						Q53GL7	Poly [ADP-ribose] polymerase 10						P15121	Aldose reductase
P43490	Nicotinamide phosphoribosyltransferase						Q96G01	Protein bicaudal D homolog 1						Q8WVB6-2	Isoform 2 of Chromosome transmission fidelity protein 18 homolog
P15121	Aldose reductase						P47895	Aldehyde dehydrogenase family 1 member A3						Q8TDY2	RB1-inducible coiled-coil protein 1
Q9NQG1	Protein MANBAL						P13521	Secretogranin-2						Q14677	Clathrin interactor 1
P13746-2	Isoform 2 of HLA class I histocompatibility antigen, A-11 alpha chain						P02792	Ferritin light chain						Q96QV1	Hedgehog-interacting protein
O75094-4	Isoform 4 of Slit homolog 3 protein						P53814-6	Isoform B3 of Smoothelin						Q9UKG1	DCC-interacting protein 13-alpha
P11047	Laminin subunit gamma-1						O75083	WD repeat-containing protein 1						O75116	Rho-associated protein kinase 2
Q6UVK1	Chondroitin sulfate proteoglycan 4						P07311	Acylphosphatase-1						Q00973	Beta-1,4 N-acetylgalactosaminyltransferase 1
Q8IUD2	ELKS/Rab6-interacting/CAST family member 1						P55040	GTP-binding protein GEM						Q14651	Plastin-1
Q12873-3	Isoform 3 of Chromodomain-helicase-DNA-binding protein 3						O95786	Probable ATP-dependent RNA helicase DDX58						Q5VTL8	Pre-mRNA-splicing factor 38B
Q96IZ7	Serine/Arginine-related protein 53						Q32MZ4-3	Isoform 3 of Leucine-rich repeat flightless-interacting protein 1						A1X283	SH3 and PX domain-containing protein 2B
P26038	Moesin						P46527	Cyclin-dependent kinase inhibitor 1B						Q96IZ7	Serine/Arginine-related protein 53
Q9Y2Z2-6	Isoform 7 of Protein MTO1 homolog, mitochondrial						Q8TDY2	RB1-inducible coiled-coil protein 1						Q0VDG4	Secernin-3
O00400	Acetyl-coenzyme A transporter 1						Q7L2Z9	Centromere protein Q						P19525	Interferon-induced, double-stranded RNA-activated protein kinase
O95757	Heat shock 70 kDa protein 4L						O43169	Cytochrome b5 type B						Q8IUD2	ELKS/Rab6-interacting/CAST family member 1
A1X283	SH3 and PX domain-containing protein 2B						P49756	RNA-binding protein 25						Q96G01	Protein bicaudal D homolog 1
P29597	Non-receptor tyrosine-protein kinase TYK2						Q969P0	Immunoglobulin superfamily member 8						Q9NZT2	Opioid growth factor receptor
O00115	Deoxyribonuclease-2-alpha						Q15477	Helicase SKI2W						Q9ULH7-5	Isoform 5 of MKL/myocardin-like protein 2
P01034	Cystatin-C						P04844	Dolichyl-diphosphooligosaccharide--protein glycosyltransferase subunit 2						Q7Z3C6	Autophagy-related protein 9A
P48651	Phosphatidylserine synthase 1						P36551	Oxygen-dependent coproporphyrinogen-III oxidase, mitochondrial						P26038	Moesin
A6NHG4	D-dopachrome decarboxylase-like protein						Q63ZY3-2	Isoform 2 of KN motif and ankyrin repeat domain-containing protein 2						P17050	Alpha-N-acetylgalactosaminidase
P31949	Protein S100-A11						Q9H999	Pantothenate kinase 3						P48651	Phosphatidylserine synthase 1
Q9BUL5	PHD finger protein 23						P19474	E3 ubiquitin-protein ligase TRIM21						P43490	Nicotinamide phosphoribosyltransferase
Q9H008	Phospholysine phosphohistidine inorganic pyrophosphate phosphatase						A6NDG6	Glycerol-3-phosphate phosphatase						O76061	Stanniocalcin-2
P46821	Microtubule-associated protein 1B						O75145	Liprin-alpha-3						Q9H008	Phospholysine phosphohistidine inorganic pyrophosphate phosphatase
A6NDG6	Glycerol-3-phosphate phosphatase						Q9H6R4	Nucleolar protein 6						P35659	Protein DEK
P48163	NADP-dependent malic enzyme						O14979	Heterogeneous nuclear ribonucleoprotein D-like						Q9UL25	Ras-related protein Rab-21
Q9NZT2	Opioid growth factor receptor						Q6NZY4	Zinc finger CCHC domain-containing protein 8						P46100	Transcriptional regulator ATRX
Q9UL25	Ras-related protein Rab-21						Q969H8	Myeloid-derived growth factor						Q8N0X7	Spartin
P80303	Nucleobindin-2						Q93009	Ubiquitin carboxyl-terminal hydrolase 7						Q6ZMK1	Cysteine and histidine-rich protein 1
P10275	Androgen receptor						Q9BXB5	Oxysterol-binding protein-related protein 10						Q14108	Lysosome membrane protein 2
P49327	Fatty acid synthase						Q8TCG1	Protein CIP2A						P16403	Histone H1.2
Q14677	Clathrin interactor 1						Q9HC36	rRNA methyltransferase 3, mitochondrial						O75947	ATP synthase subunit d, mitochondrial
P07305	Histone H1.0						Q8TBA6	Golgin subfamily A member 5						Q13427	Peptidyl-prolyl cis-trans isomerase G
P32456	Guanylate-binding protein 2						Q9ULH7-5	Isoform 5 of MKL/myocardin-like protein 2						Q969E4	Transcription elongation factor A protein-like 3
P49588-2	Isoform 2 of Alanine--tRNA ligase, cytoplasmic						P19525	Interferon-induced, double-stranded RNA-activated protein kinase						Q53LP3	Ankyrin repeat domain-containing protein SOWAHC
P29084	Transcription initiation factor IIE subunit beta						P28838	Cytosol aminopeptidase						Q9BRQ6	MICOS complex subunit MIC25
P78318	Immunoglobulin-binding protein 1						Q9Y5B0	RNA polymerase II subunit A C-terminal domain phosphatase						O75095	Multiple epidermal growth factor-like domains protein 6
O00151	PDZ and LIM domain protein 1						Q96PD2-2	Isoform 2 of Discoidin, CUB and LCCL domain-containing protein 2						Q9UBQ5	Eukaryotic translation initiation factor 3 subunit K
P31947	14-3-3 protein sigma						Q9BTT0	Acidic leucine-rich nuclear phosphoprotein 32 family member E						Q6UVK1	Chondroitin sulfate proteoglycan 4
Q5SSJ5	Heterochromatin protein 1-binding protein 3						Q6XZF7	Dynamin-binding protein						Q9H173	Nucleotide exchange factor SIL1
Q96B97	SH3 domain-containing kinase-binding protein 1						O75459	P antigen family member 1						P14678-3	Isoform SM-B1 of Small nuclear ribonucleoprotein-associated proteins B and B'
Q9UKG1	DCC-interacting protein 13-alpha						Q8NAN2	Mitoguardin 1						P29084	Transcription initiation factor IIE subunit beta
P17050	Alpha-N-acetylgalactosaminidase						Q15434	RNA-binding motif, single-stranded-interacting protein 2						P05362	Intercellular adhesion molecule 1
Q01459	Di-N-acetylchitobiase						Q2PPJ7	Ral GTPase-activating protein subunit alpha-2						O75145	Liprin-alpha-3
P02751-15	Isoform 15 of Fibronectin						Q8N4S0	Coiled-coil domain-containing protein 82						Q5SSJ5	Heterochromatin protein 1-binding protein 3
Q6UW68	Transmembrane protein 205						Q15011	Homocysteine-responsive endoplasmic reticulum-resident ubiquitin-like domain member 1 protein						Q96PE2	Isoform 7 of Protein MTO1 homolog, mitochondrial
Q9UHB6	LIM domain and actin-binding protein 1						P20340	Ras-related protein Rab-6A						Q9Y2Z2-6	Rho guanine nucleotide exchange factor 17
P42694	Probable helicase with zinc finger domain						Q96QV1	Hedgehog-interacting protein						Q14865	AT-rich interactive domain-containing protein 5B
O95361	Tripartite motif-containing protein 16						P49327	Fatty acid synthase						P83881	60S ribosomal protein L36a
Q9H223	EH domain-containing protein 4						Q9UPY8-2	Isoform 2 of Microtubule-associated protein RP/EB family member 3						Q92572	AP-3 complex subunit sigma-1
Q9BRQ6	MICOS complex subunit MIC25						Q16775	Hydroxyacylglutathione hydrolase, mitochondrial						Q13496	Myotubularin
P55265-4	Isoform 4 of Double-stranded RNA-specific adenosine deaminase						Q96FK6	WD repeat-containing protein 89						O00479	High mobility group nucleosome-binding domain-containing protein 4
Q9BXB5	Oxysterol-binding protein-related protein 10						Q8TCT7	Signal peptide peptidase-like 2B						P55265-4	Isoform 4 of Double-stranded RNA-specific adenosine deaminase
Q3LXA3	Triokinase/FMN cyclase						Q5JVS0	Intracellular hyaluronan-binding protein 4						P01034	Cystatin-C
Q8WXH0-2	Isoform 2 of Nesprin-2						Q14C86-6	Isoform 6 of GTPase-activating protein and VPS9 domain-containing protein 1						O15164	Transcription intermediary factor 1-alpha
Q99543	DnaJ homolog subfamily C member 2						Q96S55	ATPase WRNIP1						P48163	NADP-dependent malic enzyme
Q969E4	Transcription elongation factor A protein-like 3						Q9ULP9	TBC1 domain family member 24						Q9Y282-3	Isoform 3 of Endoplasmic reticulum-Golgi intermediate compartment protein 3
Q9NQA3	WAS protein family homolog 6						Q9ULL5-3	Isoform 3 of Proline-rich protein 12						P46821	Microtubule-associated protein 1B
P04216	Thy-1 membrane glycoprotein						Q9BV79	Enoyl-[acyl-carrier-protein] reductase, mitochondrial						Q9BZF9	Uveal autoantigen with coiled-coil domains and ankyrin repeats
Q92575	UBX domain-containing protein 4						P49411	Elongation factor Tu, mitochondrial						P47914	60S ribosomal protein L29
O60281	Zinc finger protein 292						Q9UHD9	Ubiquilin-2						Q9H223	EH domain-containing protein 4
P18669	Phosphoglycerate mutase 1						Q9NVU0	DNA-directed RNA polymerase III subunit RPC5						P51884	Lumican
Q15629	Translocating chain-associated membrane protein 1						P61020	Ras-related protein Rab-5B						Q96T37	Putative RNA-binding protein 15
Q96S66	Chloride channel CLIC-like protein 1						O60281	Zinc finger protein 292						Q9NYK6	Protein EURL homolog
Q9Y3D9	28S ribosomal protein S23, mitochondrial						Q9H1E3	Nuclear ubiquitous casein and cyclin-dependent kinase substrate 1						Q8N1G2	Cap-specific mRNA (nucleoside-2'-O-)-methyltransferase 1
Q9HB40	Retinoid-inducible serine carboxypeptidase						P43121	Cell surface glycoprotein MUC18						O75094-4	Isoform 4 of Slit homolog 3 protein
P05362	Intercellular adhesion molecule 1						Q01804	OTU domain-containing protein 4						Q16527	Cysteine and glycine-rich protein 2
Q9UQ80	Proliferation-associated protein 2G4						Q15404	Ras suppressor protein 1						P06703	Protein S100-A6
Q7Z460-4	Isoform 4 of CLIP-associating protein 1						Q7L5N7	Lysophosphatidylcholine acyltransferase 2						P11047	Laminin subunit gamma-1
Q9UNN8	Endothelial protein C receptor						P35237	Serpin B6						Q6NZI2	Caveolae-associated protein 1
Q9NRP0-2	Isoform 2 of Oligosaccharyltransferase complex subunit OSTC						Q9NYP9	Protein Mis18-alpha						P49411	Elongation factor Tu, mitochondrial
O94760	N(G),N(G)-dimethylarginine dimethylaminohydrolase 1													Q2NKX8	DNA excision repair protein ERCC-6-like
Q5VTL8	Pre-mRNA-splicing factor 38B													P32322-3	Isoform 3 of Pyrroline-5-carboxylate reductase 1, mitochondrial
P06744-2	Isoform 2 of Glucose-6-phosphate isomerase													Q969G5	Caveolae-associated protein 3
P49748-3	Isoform 3 of Very long-chain specific acyl-CoA dehydrogenase, mitochondrial													Q6UW68	Transmembrane protein 205
P53667	LIM domain kinase 1													P30740	Leukocyte elastase inhibitor
Q9Y6K1	DNA (cytosine-5)-methyltransferase 3A													Q03169	Tumor necrosis factor alpha-induced protein 2
Q9BZF9	Uveal autoantigen with coiled-coil domains and ankyrin repeats													O95361	Tripartite motif-containing protein 16
Q9ULH7-5	Isoform 5 of MKL/myocardin-like protein 2													P49748-3	Isoform 3 of Very long-chain specific acyl-CoA dehydrogenase, mitochondrial
Q15642	Cdc42-interacting protein 4													Q96CX2	BTB/POZ domain-containing protein KCTD12
P06703	Protein S100-A6													O00151	PDZ and LIM domain protein 1
Q96JH7	Deubiquitinating protein VCIP135													P23497	Nuclear autoantigen Sp-100
P23497	Nuclear autoantigen Sp-100													A6NHG4	D-dopachrome decarboxylase-like protein
Q9UKS6	Protein kinase C and casein kinase substrate in neurons protein 3													Q9H321	Variable charge X-linked protein 3B
Q9NVE7	Pantothenate kinase 4													Q9UJU6	Drebrin-like protein
Q9BQE5	Apolipoprotein L2													Q9NRP0-2	Isoform 2 of Oligosaccharyltransferase complex subunit OSTC
P78559-2	Isoform 2 of Microtubule-associated protein 1A													Q96JH7	Deubiquitinating protein VCIP135
Q63ZY3-2	Isoform 2 of KN motif and ankyrin repeat domain-containing protein 2													Q9HB40	Retinoid-inducible serine carboxypeptidase
Q12906-7	Isoform 7 of Interleukin enhancer-binding factor 3													P02751-15	Isoform 15 of Fibronectin
Q8TF05	Serine/threonine-protein phosphatase 4 regulatory subunit 1													Q15011	Homocysteine-responsive endoplasmic reticulum-resident ubiquitin-like domain member 1 protein
Q06210	Glutamine--fructose-6-phosphate aminotransferase [isomerizing] 1													P38117-2	Isoform 2 of Electron transfer flavoprotein subunit beta
Q96T37	Putative RNA-binding protein 15													Q14573	Inositol 1,4,5-trisphosphate receptor type 3
Q92696	Geranylgeranyl transferase type-2 subunit alpha													Q9BQE5	Apolipoprotein L2
Q5NDL2	EGF domain-specific O-linked N-acetylglucosamine transferase													P78559-2	Isoform 2 of Microtubule-associated protein 1A
P06396	Gelsolin													Q99538	Legumain
P22102	Trifunctional purine biosynthetic protein adenosine-3													Q6PCE3	Glucose 1,6-bisphosphate synthase
Q16270	Insulin-like growth factor-binding protein 7													P61927	60S ribosomal protein L37
Q92820	Gamma-glutamyl hydrolase													P05783	Keratin, type I cytoskeletal 18
P51884	Lumican													P19474	E3 ubiquitin-protein ligase TRIM21
Q9NS69	Mitochondrial import receptor subunit TOM22 homolog													Q14126	Desmoglein-2
Q9UBQ5	Eukaryotic translation initiation factor 3 subunit K													Q08170	Serine/arginine-rich splicing factor 4
O15230	Laminin subunit alpha-5													Q6WKZ4	Rab11 family-interacting protein 1
A8MW92	PHD finger protein 20-like protein 1													P29597	Non-receptor tyrosine-protein kinase TYK2
P30740	Leukocyte elastase inhibitor													P35611-3	Isoform 3 of Alpha-adducin
Q8N1G2	Cap-specific mRNA (nucleoside-2'-O-)-methyltransferase 1													Q27J81	Inverted formin-2
Q99538	Legumain													Q9UQ80	Proliferation-associated protein 2G4
O95025	Semaphorin-3D													Q01804	OTU domain-containing protein 4
P67936	Tropomyosin alpha-4 chain													O00115	Deoxyribonuclease-2-alpha
Q99447-3	Isoform 3 of Ethanolamine-phosphate cytidylyltransferase													Q9BZL4-4	Isoform 4 of Protein phosphatase 1 regulatory subunit 12C
O95456	Proteasome assembly chaperone 1													Q7Z2K6	Endoplasmic reticulum metallopeptidase 1
Q96T60	Bifunctional polynucleotide phosphatase/kinase													Q969Q0	60S ribosomal protein L36a-like
P29401-2	Isoform 2 of Transketolase													Q5NDL2	EGF domain-specific O-linked N-acetylglucosamine transferase
O75947	ATP synthase subunit d, mitochondrial													P29401-2	Isoform 2 of Transketolase
Q6NZI2	Caveolae-associated protein 1													Q93052	Lipoma-preferred partner
Q969Q0	60S ribosomal protein L36a-like													Q3KQU3-4	Isoform 4 of MAP7 domain-containing protein 1
Q8TER5	Rho guanine nucleotide exchange factor 40													Q9C0E8-4	Isoform 4 of Endoplasmic reticulum junction formation protein lunapark
Q8TBA6	Golgin subfamily A member 5													P02545	Prelamin-A/C
Q6P1R4	tRNA-dihydrouridine(16/17) synthase [NAD(P)(+)]-like													Q96CN4-2	Isoform 2 of EVI5-like protein
O60645	Exocyst complex component 3													Q99447-3	Isoform 3 of Ethanolamine-phosphate cytidylyltransferase
P15559	NAD(P)H dehydrogenase [quinone] 1													O60645	Exocyst complex component 3
P05783	Keratin, type I cytoskeletal 18													P04908	Histone H2A type 1-B/E
Q7Z2K6	Endoplasmic reticulum metallopeptidase 1													Q96EU6	Ribosomal RNA processing protein 36 homolog
Q16831	Uridine phosphorylase 1													Q13613	Myotubularin-related protein 1
Q96CV9	Optineurin													Q12906-7	Isoform 7 of Interleukin enhancer-binding factor 3
O43761	Synaptogyrin-3													P06744-2	Isoform 2 of Glucose-6-phosphate isomerase
Q93052	Lipoma-preferred partner													Q92805	Golgin subfamily A member 1
Q9UHD9	Ubiquilin-2													Q9UNN8	Endothelial protein C receptor
Q9Y6B6	GTP-binding protein SAR1b													Q86VM9	Zinc finger CCCH domain-containing protein 18
Q9Y282-3	Isoform 3 of Endoplasmic reticulum-Golgi intermediate compartment protein 3													P07738	Bisphosphoglycerate mutase
Q2NKX8	DNA excision repair protein ERCC-6-like													Q06210	Glutamine--fructose-6-phosphate aminotransferase [isomerizing] 1
Q9BTT0	Acidic leucine-rich nuclear phosphoprotein 32 family member E													Q9H1E3	Nuclear ubiquitous casein and cyclin-dependent kinase substrate 1
Q9UQ03	Coronin-2B													P16435	NADPH--cytochrome P450 reductase
Q96RF0	Sorting nexin-18													Q9NXR7-1	Isoform 1 of BRISC and BRCA1-A complex member 2
P25205-2	Isoform 2 of DNA replication licensing factor MCM3													O43759	Synaptogyrin-1
Q3V6T2	Girdin													P07311	Acylphosphatase-1
Q9HAV0	Guanine nucleotide-binding protein subunit beta-4													Q6PFW1	Inositol hexakisphosphate and diphosphoinositol-pentakisphosphate kinase 1
Q14573	Inositol 1,4,5-trisphosphate receptor type 3													P18669	Phosphoglycerate mutase 1
Q9HA77	Probable cysteine--tRNA ligase, mitochondrial													Q9Y6K1	DNA (cytosine-5)-methyltransferase 3A
P16435	NADPH--cytochrome P450 reductase													Q02818	Nucleobindin-1
Q9P270	SLAIN motif-containing protein 2													Q8TER5	Rho guanine nucleotide exchange factor 40
O00479	High mobility group nucleosome-binding domain-containing protein 4													P14902	Indoleamine 2,3-dioxygenase 1
O15164	Transcription intermediary factor 1-alpha													P04844	Dolichyl-diphosphooligosaccharide--protein glycosyltransferase subunit 2
Q96A26	Protein FAM162A													P19367-3	Isoform 3 of Hexokinase-1
O14640	Segment polarity protein dishevelled homolog DVL-1													Q02218	2-oxoglutarate dehydrogenase, mitochondrial
Q7Z3C6	Autophagy-related protein 9A													Q96A26	Protein FAM162A
Q6PFW1	Inositol hexakisphosphate and diphosphoinositol-pentakisphosphate kinase 1													Q06787-7	Isoform 7 of Synaptic functional regulator FMR1
P16403	Histone H1.2													Q9UNW9	RNA-binding protein Nova-2
Q15276	Rab GTPase-binding effector protein 1													Q92575	UBX domain-containing protein 4
P47914	60S ribosomal protein L29													P06396	Gelsolin
O95674	Phosphatidate cytidylyltransferase 2													O75131	Copine-3
P12111	Collagen alpha-3(VI) chain													Q14498	RNA-binding protein 39
Q53LP3	Ankyrin repeat domain-containing protein SOWAHC													Q9UHB6	LIM domain and actin-binding protein 1
Q9NXR7-1	Isoform 1 of BRISC and BRCA1-A complex member 2													Q9P270	SLAIN motif-containing protein 2
P49796	Regulator of G-protein signaling 3													Q9NZQ3	NCK-interacting protein with SH3 domain
Q6WKZ4	TBC1 domain family member 17													Q12873-3	Isoform 3 of Chromodomain-helicase-DNA-binding protein 3
Q9HA65	Rab11 family-interacting protein 1													Q8WXH0-2	Isoform 2 of Nesprin-2
P37235	Hippocalcin-like protein 1													P49588-2	Isoform 2 of Alanine--tRNA ligase, cytoplasmic
Q3B7T1	Erythroid differentiation-related factor 1													P49327	Fatty acid synthase
Q9Y3U8	60S ribosomal protein L36													O94760	N(G),N(G)-dimethylarginine dimethylaminohydrolase 1
Q9HCE1	Putative helicase MOV-10													Q9HC36	rRNA methyltransferase 3, mitochondrial
P22307	Non-specific lipid-transfer protein													Q9H999	Pantothenate kinase 3
P43487	Ran-specific GTPase-activating protein													Q16775	Hydroxyacylglutathione hydrolase, mitochondrial
Q02388	Collagen alpha-1(VII) chain													P15559	NAD(P)H dehydrogenase [quinone] 1
Q02218	2-oxoglutarate dehydrogenase, mitochondrial													P25205-2	Isoform 2 of DNA replication licensing factor MCM3
Q92572	AP-3 complex subunit sigma-1													O00299	Chloride intracellular channel protein 1
P00750	Tissue-type plasminogen activator													Q99543	DnaJ homolog subfamily C member 2
P25440-2	Isoform 2 of Bromodomain-containing protein 2													P17936-2	Isoform 2 of Insulin-like growth factor-binding protein 3
P61927	60S ribosomal protein L37													Q9BRJ6	Uncharacterized protein C7orf50
Q8NCC3	Group XV phospholipase A2													Q13620	Cullin-4B
Q96CN4-2	Isoform 2 of EVI5-like protein													P36578	60S ribosomal protein L4
Q07352	mRNA decay activator protein ZFP36L1													Q9Y5P4-3	Isoform 3 of Collagen type IV alpha-3-binding protein
O43169	Cytochrome b5 type B													Q01433	AMP deaminase 2
P31939	Bifunctional purine biosynthesis protein PURH													Q9H270	Vacuolar protein sorting-associated protein 11 homolog
Q14847	LIM and SH3 domain protein 1													P22102	Trifunctional purine biosynthetic protein adenosine-3
P00558	Phosphoglycerate kinase 1													Q9UBG0	C-type mannose receptor 2
Q03169	Tumor necrosis factor alpha-induced protein 2													Q15435	Protein phosphatase 1 regulatory subunit 7
P34897	Serine hydroxymethyltransferase, mitochondrial													P67936	Tropomyosin alpha-4 chain
P23193	Transcription elongation factor A protein 1													Q9UKS6	Protein kinase C and casein kinase substrate in neurons protein 3
Q9Y5B0	RNA polymerase II subunit A C-terminal domain phosphatase													P18583-9	Isoform I of Protein SON
P32322-3	Isoform 3 of Pyrroline-5-carboxylate reductase 1, mitochondrial													Q9NYI0	PH and SEC7 domain-containing protein 3
P18206	Vinculin													Q96EP5	DAZ-associated protein 1
Q8N1G4	Leucine-rich repeat-containing protein 47													Q15434	RNA-binding motif, single-stranded-interacting protein 2
Q9NZN4	EH domain-containing protein 2													Q9BQ69	O-acetyl-ADP-ribose deacetylase MACROD1
P14618	Pyruvate kinase PKM													Q96CP2	FLYWCH family member 2
Q9NYK6	Protein EURL homolog													Q12768	WASH complex subunit 5
Q96PE2	Rho guanine nucleotide exchange factor 17													A8MW92	PHD finger protein 20-like protein 1
Q9NQG5	Regulation of nuclear pre-mRNA domain-containing protein 1B													O15230	Laminin subunit alpha-5
P36957	Dihydrolipoyllysine-residue succinyltransferase component of 2-oxoglutarate dehydrogenase complex, mitochondrial													Q9H1J1	Regulator of nonsense transcripts 3A
Q96G01	Protein bicaudal D homolog 1													Q96T60	Bifunctional polynucleotide phosphatase/kinase
P02545	Prelamin-A/C													Q96HJ9-2	Isoform 2 of Protein FMC1 homolog
Q9UHF7-2	Isoform 2 of Zinc finger transcription factor Trps1													Q9UIQ6	Leucyl-cystinyl aminopeptidase
P60174	Triosephosphate isomerase													Q96CB8	Integrator complex subunit 12
O43252	Bifunctional 3'-phosphoadenosine 5'-phosphosulfate synthase 1													Q9UHD9	Ubiquilin-2
P25788	Proteasome subunit alpha type-3													O95456	Proteasome assembly chaperone 1
Q27J81	Inverted formin-2													Q9NVE7	Pantothenate kinase 4
P17174	Aspartate aminotransferase, cytoplasmic													P62917	60S ribosomal protein L8
P04075-2	Isoform 2 of Fructose-bisphosphate aldolase A													Q15149-5	Isoform 5 of Plectin
P98160	Basement membrane-specific heparan sulfate proteoglycan core protein													O75874	Isocitrate dehydrogenase [NADP] cytoplasmic
Q9Y5P4-3	Isoform 3 of Collagen type IV alpha-3-binding protein													Q14258	E3 ubiquitin/ISG15 ligase TRIM25
Q9P2E9	Ribosome-binding protein 1													O00635	E3 ubiquitin-protein ligase TRIM38
Q969G5	Caveolae-associated protein 3													O95989	Diphosphoinositol polyphosphate phosphohydrolase 1
Q8IU81	Interferon regulatory factor 2-binding protein 1													P10253	Lysosomal alpha-glucosidase
Q96PD2-2	Isoform 2 of Discoidin, CUB and LCCL domain-containing protein 2													Q6IN85	Serine/threonine-protein phosphatase 4 regulatory subunit 3A
P35580-3	Isoform 3 of Myosin-10													Q13769	THO complex subunit 5 homolog
P19367-3	Isoform 3 of Hexokinase-1													P00558	Phosphoglycerate kinase 1
O00635	E3 ubiquitin-protein ligase TRIM38													P31939	Bifunctional purine biosynthesis protein PURH
Q15813-2	Isoform 2 of Tubulin-specific chaperone E													Q9HAV0	Guanine nucleotide-binding protein subunit beta-4
Q00688	Peptidyl-prolyl cis-trans isomerase FKBP3													Q6XZF7	Dynamin-binding protein
O75874	Isocitrate dehydrogenase [NADP] cytoplasmic													Q96CV9	Optineurin
O00299	Chloride intracellular channel protein 1													P31947	14-3-3 protein sigma
Q15149-5	Isoform 5 of Plectin													P26641-2	Isoform 2 of Elongation factor 1-gamma
Q9NZQ3	NCK-interacting protein with SH3 domain													P23193	Transcription elongation factor A protein 1
P18754-2	Isoform 2 of Regulator of chromosome condensation													P55957-2	Isoform 2 of BH3-interacting domain death agonist
Q9UNW9	RNA-binding protein Nova-2													Q9P2E9	Ribosome-binding protein 1
P48047	ATP synthase subunit O, mitochondrial													Q9NQG5	Regulation of nuclear pre-mRNA domain-containing protein 1B
Q10471	Polypeptide N-acetylgalactosaminyltransferase 2													P43487	Ran-specific GTPase-activating protein
P25445	Tumor necrosis factor receptor superfamily member 6													P25445	Tumor necrosis factor receptor superfamily member 6
Q9H9L4	KAT8 regulatory NSL complex subunit 2													Q9Y4E5	E3 SUMO-protein ligase ZNF451
														O95571	Persulfide dioxygenase ETHE1, mitochondrial
														Q9BW91	ADP-ribose pyrophosphatase, mitochondrial
														P0DMV9	Heat shock 70 kDa protein 1B
														P25788	Proteasome subunit alpha type-3
														P32456	Guanylate-binding protein 2
														Q9NS69	Mitochondrial import receptor subunit TOM22 homolog
														O60669	Monocarboxylate transporter 2
														Q3V6T2	Girdin
														Q8WWQ0	PH-interacting protein
														Q9UNZ5	Leydig cell tumor 10 kDa protein homolog
														P68431	Histone H3.1
														P10412	Histone H1.4
														P22307	Non-specific lipid-transfer protein
														P09525	Annexin A4
														Q14692	Ribosome biogenesis protein BMS1 homolog
														P43686	26S proteasome regulatory subunit 6B
														Q63ZY3-2	Isoform 2 of KN motif and ankyrin repeat domain-containing protein 2
														Q1KMD3	Heterogeneous nuclear ribonucleoprotein U-like protein 2
														P34897	Serine hydroxymethyltransferase, mitochondrial
														P62241	40S ribosomal protein S8
														P62306	Small nuclear ribonucleoprotein F
														Q9UM54	Unconventional myosin-VI
														P37235	Hippocalcin-like protein 1
														P24539	ATP synthase F(0) complex subunit B1, mitochondrial
														P40121	Macrophage-capping protein
														Q6PIU2-2	Isoform 2 of Neutral cholesterol ester hydrolase 1
														O14979	Heterogeneous nuclear ribonucleoprotein D-like
														Q96A33	Coiled-coil domain-containing protein 47
														P62805	Histone H4
														P48047	ATP synthase subunit O, mitochondrial
														Q9NRV9	Heme-binding protein 1
														O75808	Calpain-15
														P14618	Pyruvate kinase PKM
														Q9NR46-2	Isoform 2 of Endophilin-B2
														Q7L4I2	Arginine/serine-rich coiled-coil protein 2
														P49796	Regulator of G-protein signaling 3
														P82979	SAP domain-containing ribonucleoprotein
														P10643	Complement component C7
														Q96PD2-2	Isoform 2 of Discoidin, CUB and LCCL domain-containing protein 2
														P60174	Triosephosphate isomerase
														P63010-2	Isoform 2 of AP-2 complex subunit beta
														P36957	Dihydrolipoyllysine-residue succinyltransferase component of 2-oxoglutarate dehydrogenase complex, mitochondrial
														O14828	Secretory carrier-associated membrane protein 3
														Q7Z5J4	Retinoic acid-induced protein 1
														Q15738	Sterol-4-alpha-carboxylate 3-dehydrogenase, decarboxylating
														Q14CX7	N-alpha-acetyltransferase 25, NatB auxiliary subunit
														Q9UBT2	SUMO-activating enzyme subunit 2
														P25440-2	Isoform 2 of Bromodomain-containing protein 2
														Q9UHF7-2	Isoform 2 of Zinc finger transcription factor Trps1
														P11413-2	Isoform Long of Glucose-6-phosphate 1-dehydrogenase
														Q9HA77	Probable cysteine--tRNA ligase, mitochondrial
														P25786-2	Isoform Long of Proteasome subunit alpha type-1

## Sheet: Overlap
Table S3	Over 0.5 (Log2 FC)					Overlap: 32/50									Overlap: 28/50																Overlap: 112/135
Light blue - exclusive proteins; other colors (orange, yellow, green) - overlapping proteins.
eEF2K				vs		4EBP1									4EBP1				vs			Double									eEF2K				vs				Double
Q2UY09	Collagen alpha-1(XXVIII) chain					Q96H55	Unconventional myosin-XIX								Q96H55	Unconventional myosin-XIX						Q2UY09	Collagen alpha-1(XXVIII) chain								Q2UY09	Collagen alpha-1(XXVIII) chain							Q2UY09	Collagen alpha-1(XXVIII) chain
P02461	Collagen alpha-1(III) chain					P08779	Keratin, type I cytoskeletal 16								P08779	Keratin, type I cytoskeletal 16						P02461	Collagen alpha-1(III) chain								P02461	Collagen alpha-1(III) chain							P02461	Collagen alpha-1(III) chain
P02452	Collagen alpha-1(I) chain					Q5D862	Filaggrin-2								Q5D862	Filaggrin-2						P02452	Collagen alpha-1(I) chain								P02452	Collagen alpha-1(I) chain							P02452	Collagen alpha-1(I) chain
P04156	Major prion protein					Q2UY09	Collagen alpha-1(XXVIII) chain								Q2UY09	Collagen alpha-1(XXVIII) chain						Q96H55	Unconventional myosin-XIX								P04156	Major prion protein							Q96H55	Unconventional myosin-XIX
P00747	Plasminogen					P02452	Collagen alpha-1(I) chain								P02452	Collagen alpha-1(I) chain						Q9UMS6-2	Isoform 2 of Synaptopodin-2								P00747	Plasminogen							Q9UMS6-2	Isoform 2 of Synaptopodin-2
Q9UMS6-2	Isoform 2 of Synaptopodin-2					P13645	Keratin, type I cytoskeletal 10								P13645	Keratin, type I cytoskeletal 10						P04156	Major prion protein								Q9UMS6-2	Isoform 2 of Synaptopodin-2							P04156	Major prion protein
P06493	Cyclin-dependent kinase 1					P35908	Keratin, type II cytoskeletal 2 epidermal								P35908	Keratin, type II cytoskeletal 2 epidermal						P06493	Cyclin-dependent kinase 1								P06493	Cyclin-dependent kinase 1							P06493	Cyclin-dependent kinase 1
O95274	Ly6/PLAUR domain-containing protein 3					P00747	Plasminogen								P00747	Plasminogen						P02649	Apolipoprotein E								O95274	Ly6/PLAUR domain-containing protein 3							P02649	Apolipoprotein E
P16591	Tyrosine-protein kinase Fer					P02533	Keratin, type I cytoskeletal 14								P02533	Keratin, type I cytoskeletal 14						P29279	Connective tissue growth factor								P16591	Tyrosine-protein kinase Fer							P29279	Connective tissue growth factor
P29279	Connective tissue growth factor					P02538	Keratin, type II cytoskeletal 6A								P02538	Keratin, type II cytoskeletal 6A						O95274	Ly6/PLAUR domain-containing protein 3								P29279	Connective tissue growth factor							O95274	Ly6/PLAUR domain-containing protein 3
Q8N8Z6	Discoidin, CUB and LCCL domain-containing protein 1					Q01650	Large neutral amino acids transporter small subunit 1								Q01650	Large neutral amino acids transporter small subunit 1						Q8N8Z6	Discoidin, CUB and LCCL domain-containing protein 1								Q8N8Z6	Discoidin, CUB and LCCL domain-containing protein 1							Q8N8Z6	Discoidin, CUB and LCCL domain-containing protein 1
P02649	Apolipoprotein E					P81605-2	Isoform 2 of Dermcidin								P81605-2	Isoform 2 of Dermcidin						Q69YQ0	Cytospin-A								P02649	Apolipoprotein E							Q69YQ0	Cytospin-A
Q69YQ0	Cytospin-A					P04264	Keratin, type II cytoskeletal 1								P04264	Keratin, type II cytoskeletal 1						P00747	Plasminogen								Q69YQ0	Cytospin-A							P00747	Plasminogen
P13671	Complement component C6					P13611	Versican core protein								P13611	Versican core protein						Q5T2D3	OTU domain-containing protein 3								P13671	Complement component C6							Q5T2D3	OTU domain-containing protein 3
Q5T2D3	OTU domain-containing protein 3					O15270	Serine palmitoyltransferase 2								O15270	Serine palmitoyltransferase 2						Q8NFW8	N-acylneuraminate cytidylyltransferase								Q5T2D3	OTU domain-containing protein 3							Q8NFW8	N-acylneuraminate cytidylyltransferase
Q92626	Peroxidasin homolog					P18615-3	Isoform 2 of Negative elongation factor E								P18615-3	Isoform 2 of Negative elongation factor E						Q92626	Peroxidasin homolog								Q92626	Peroxidasin homolog							Q92626	Peroxidasin homolog
Q9BPX3	Condensin complex subunit 3					Q03405-2	Isoform 2 of Urokinase plasminogen activator surface receptor								Q03405-2	Isoform 2 of Urokinase plasminogen activator surface receptor						Q9C040-2	Isoform 2 of Tripartite motif-containing protein 2								Q9BPX3	Condensin complex subunit 3							Q9C040-2	Isoform 2 of Tripartite motif-containing protein 2
Q9C040-2	Isoform 2 of Tripartite motif-containing protein 2					Q8N1N4	Keratin, type II cytoskeletal 78								Q8N1N4	Keratin, type II cytoskeletal 78						P30520	Adenylosuccinate synthetase isozyme 2								Q9C040-2	Isoform 2 of Tripartite motif-containing protein 2							P30520	Adenylosuccinate synthetase isozyme 2
P30520	Adenylosuccinate synthetase isozyme 2					Q92626	Peroxidasin homolog								Q92626	Peroxidasin homolog						P04183	Thymidine kinase, cytosolic								P30520	Adenylosuccinate synthetase isozyme 2							P04183	Thymidine kinase, cytosolic
P30825	High affinity cationic amino acid transporter 1					Q9NYJ1-2	Isoform 2 of Cytochrome c oxidase assembly factor 4 homolog, mitochondrial								Q9NYJ1-2	Isoform 2 of Cytochrome c oxidase assembly factor 4 homolog, mitochondrial						Q9BPX3	Condensin complex subunit 3								P30825	High affinity cationic amino acid transporter 1							Q9BPX3	Condensin complex subunit 3
P08779	Keratin, type I cytoskeletal 16					P02461	Collagen alpha-1(III) chain								P02461	Collagen alpha-1(III) chain						Q9H2H9	Sodium-coupled neutral amino acid transporter 1								P08779	Keratin, type I cytoskeletal 16							Q9H2H9	Sodium-coupled neutral amino acid transporter 1
P29317	Ephrin type-A receptor 2					Q9BQB6	Vitamin K epoxide reductase complex subunit 1								Q9BQB6	Vitamin K epoxide reductase complex subunit 1						Q99715	Collagen alpha-1(XII) chain								P29317	Ephrin type-A receptor 2							Q99715	Collagen alpha-1(XII) chain
Q5VUB5	Protein FAM171A1					Q99715	Collagen alpha-1(XII) chain								Q99715	Collagen alpha-1(XII) chain						O60245-2	Isoform B of Protocadherin-7								Q5VUB5	Protein FAM171A1							O60245-2	Isoform B of Protocadherin-7
Q9H2H9	Sodium-coupled neutral amino acid transporter 1					Q14149	MORC family CW-type zinc finger protein 3								Q14149	MORC family CW-type zinc finger protein 3						P30825	High affinity cationic amino acid transporter 1								Q9H2H9	Sodium-coupled neutral amino acid transporter 1							P30825	High affinity cationic amino acid transporter 1
Q1MSJ5	Centrosome and spindle pole-associated protein 1					O14776	Transcription elongation regulator 1								O14776	Transcription elongation regulator 1						P16591	Tyrosine-protein kinase Fer								Q1MSJ5	Centrosome and spindle pole-associated protein 1							P16591	Tyrosine-protein kinase Fer
Q96H55	Unconventional myosin-XIX					A7E2V4-2	Isoform 2 of Zinc finger SWIM domain-containing protein 8								A7E2V4-2	Isoform 2 of Zinc finger SWIM domain-containing protein 8						Q01995	Transgelin								Q96H55	Unconventional myosin-XIX							Q01995	Transgelin
Q8NFW8	N-acylneuraminate cytidylyltransferase					Q6STE5	SWI/SNF-related matrix-associated actin-dependent regulator of chromatin subfamily D member 3								Q6STE5	SWI/SNF-related matrix-associated actin-dependent regulator of chromatin subfamily D member 3						Q96RN5	Mediator of RNA polymerase II transcription subunit 15								Q8NFW8	N-acylneuraminate cytidylyltransferase							Q96RN5	Mediator of RNA polymerase II transcription subunit 15
O60504	Vinexin					Q05682-4	Isoform 4 of Caldesmon								Q05682-4	Isoform 4 of Caldesmon						Q8N766	ER membrane protein complex subunit 1								O60504	Vinexin							Q8N766	ER membrane protein complex subunit 1
Q14192	Four and a half LIM domains protein 2					Q9Y4K0	Lysyl oxidase homolog 2								Q9Y4K0	Lysyl oxidase homolog 2						P13671	Complement component C6								Q14192	Four and a half LIM domains protein 2							P13671	Complement component C6
Q99715	Collagen alpha-1(XII) chain					P35527	Keratin, type I cytoskeletal 9								P35527	Keratin, type I cytoskeletal 9						O95149	Snurportin-1								Q99715	Collagen alpha-1(XII) chain							O95149	Snurportin-1
Q01995	Transgelin					P82933	28S ribosomal protein S9, mitochondrial								P82933	28S ribosomal protein S9, mitochondrial						P02462	Collagen alpha-1(IV) chain								Q01995	Transgelin							P02462	Collagen alpha-1(IV) chain
P08581-2	Isoform 2 of Hepatocyte growth factor receptor					O60870	DNA/RNA-binding protein KIN17								O60870	DNA/RNA-binding protein KIN17						Q96P47-4	Isoform 4 of Arf-GAP with GTPase, ANK repeat and PH domain-containing protein 3								P08581-2	Isoform 2 of Hepatocyte growth factor receptor							Q96P47-4	Isoform 4 of Arf-GAP with GTPase, ANK repeat and PH domain-containing protein 3
Q92922	SWI/SNF complex subunit SMARCC1					Q9NUM4	Transmembrane protein 106B								Q9NUM4	Transmembrane protein 106B						Q5VUB5	Protein FAM171A1								Q92922	SWI/SNF complex subunit SMARCC1							Q5VUB5	Protein FAM171A1
Q9Y375	Complex I intermediate-associated protein 30, mitochondrial					Q9UKX5-2	Isoform 2 of Integrin alpha-11								Q9UKX5-2	Isoform 2 of Integrin alpha-11						Q01650	Large neutral amino acids transporter small subunit 1								Q9Y375	Complex I intermediate-associated protein 30, mitochondrial							Q01650	Large neutral amino acids transporter small subunit 1
P08123	Collagen alpha-2(I) chain					O43464	Serine protease HTRA2, mitochondrial								O43464	Serine protease HTRA2, mitochondrial						P08123	Collagen alpha-2(I) chain								P08123	Collagen alpha-2(I) chain							P08123	Collagen alpha-2(I) chain
Q05682-4	Isoform 4 of Caldesmon					Q14005	Pro-interleukin-16								Q14005	Pro-interleukin-16						P30085	UMP-CMP kinase								Q05682-4	Isoform 4 of Caldesmon							P30085	UMP-CMP kinase
Q5D862	Filaggrin-2					O95625	Zinc finger and BTB domain-containing protein 11								O95625	Zinc finger and BTB domain-containing protein 11						P29317	Ephrin type-A receptor 2								Q5D862	Filaggrin-2							P29317	Ephrin type-A receptor 2
P30085	UMP-CMP kinase					P07942	Laminin subunit beta-1								P07942	Laminin subunit beta-1						P31146	Coronin-1A								P30085	UMP-CMP kinase							P31146	Coronin-1A
P23921	Ribonucleoside-diphosphate reductase large subunit					Q9NRN5	Olfactomedin-like protein 3								Q9NRN5	Olfactomedin-like protein 3						P23921	Ribonucleoside-diphosphate reductase large subunit								P23921	Ribonucleoside-diphosphate reductase large subunit							P23921	Ribonucleoside-diphosphate reductase large subunit
Q7Z5H4	Vomeronasal type-1 receptor 5					P51813	Cytoplasmic tyrosine-protein kinase BMX								P51813	Cytoplasmic tyrosine-protein kinase BMX						Q14192	Four and a half LIM domains protein 2								Q7Z5H4	Vomeronasal type-1 receptor 5							Q14192	Four and a half LIM domains protein 2
Q8WZA9	Immunity-related GTPase family Q protein					Q02413	Desmoglein-1								Q02413	Desmoglein-1						Q1MSJ5	Centrosome and spindle pole-associated protein 1								Q8WZA9	Immunity-related GTPase family Q protein							Q1MSJ5	Centrosome and spindle pole-associated protein 1
Q5VVW2	GTPase-activating Rap/Ran-GAP domain-like protein 3					Q9UMS6-2	Isoform 2 of Synaptopodin-2								Q9UMS6-2	Isoform 2 of Synaptopodin-2						Q5JPH6-2	Isoform 2 of Probable glutamate--tRNA ligase, mitochondrial								Q5VVW2	GTPase-activating Rap/Ran-GAP domain-like protein 3							Q5JPH6-2	Isoform 2 of Probable glutamate--tRNA ligase, mitochondrial
P31146	Coronin-1A					Q5H9F3-3	Isoform 3 of BCL-6 corepressor-like protein 1								Q5H9F3-3	Isoform 3 of BCL-6 corepressor-like protein 1						P13726	Tissue factor								P31146	Coronin-1A							P13726	Tissue factor
P05997	Collagen alpha-2(V) chain					O95149	Snurportin-1								O95149	Snurportin-1						O60870	DNA/RNA-binding protein KIN17								P05997	Collagen alpha-2(V) chain							O60870	DNA/RNA-binding protein KIN17
Q13530	Serine incorporator 3					P31040	Succinate dehydrogenase [ubiquinone] flavoprotein subunit, mitochondrial								P31040	Succinate dehydrogenase [ubiquinone] flavoprotein subunit, mitochondrial						P05997	Collagen alpha-2(V) chain								Q13530	Serine incorporator 3							P05997	Collagen alpha-2(V) chain
P84101	Small EDRK-rich factor 2					Q01085-2	Isoform 2 of Nucleolysin TIAR								Q01085-2	Isoform 2 of Nucleolysin TIAR						Q8IW35-2	Isoform 2 of Centrosomal protein of 97 kDa								P84101	Small EDRK-rich factor 2							Q8IW35-2	Isoform 2 of Centrosomal protein of 97 kDa
O43464	Serine protease HTRA2, mitochondrial					P10253	Lysosomal alpha-glucosidase								P10253	Lysosomal alpha-glucosidase						O95625	Zinc finger and BTB domain-containing protein 11								O43464	Serine protease HTRA2, mitochondrial							O95625	Zinc finger and BTB domain-containing protein 11
Q01650	Large neutral amino acids transporter small subunit 1					Q8WUX9	Charged multivesicular body protein 7								Q8WUX9	Charged multivesicular body protein 7						P08581-2	Isoform 2 of Hepatocyte growth factor receptor								Q01650	Large neutral amino acids transporter small subunit 1							P08581-2	Isoform 2 of Hepatocyte growth factor receptor
Q8N766	ER membrane protein complex subunit 1					Q8NDA8	Maestro heat-like repeat-containing protein family member 1								Q8NDA8	Maestro heat-like repeat-containing protein family member 1						P51813	Cytoplasmic tyrosine-protein kinase BMX								Q8N766	ER membrane protein complex subunit 1							P51813	Cytoplasmic tyrosine-protein kinase BMX
P13611	Versican core protein					Q12923-4	Isoform 4 of Tyrosine-protein phosphatase non-receptor type 13								Q12923-4	Isoform 4 of Tyrosine-protein phosphatase non-receptor type 13						P51965	Ubiquitin-conjugating enzyme E2 E1								P13611	Versican core protein							P51965	Ubiquitin-conjugating enzyme E2 E1
Q03001	Dystonin																					P84101	Small EDRK-rich factor 2								Q03001	Dystonin							P84101	Small EDRK-rich factor 2
Q8TBM8	DnaJ homolog subfamily B member 14																					Q5D862	Filaggrin-2								Q8TBM8	DnaJ homolog subfamily B member 14							Q5D862	Filaggrin-2
O60870	DNA/RNA-binding protein KIN17																					P08779	Keratin, type I cytoskeletal 16								O60870	DNA/RNA-binding protein KIN17							P08779	Keratin, type I cytoskeletal 16
P13645	Keratin, type I cytoskeletal 10																					Q5VVW2	GTPase-activating Rap/Ran-GAP domain-like protein 3								P13645	Keratin, type I cytoskeletal 10							Q5VVW2	GTPase-activating Rap/Ran-GAP domain-like protein 3
P61925	cAMP-dependent protein kinase inhibitor alpha																					O75911	Short-chain dehydrogenase/reductase 3								P61925	cAMP-dependent protein kinase inhibitor alpha							O75911	Short-chain dehydrogenase/reductase 3
Q8WWK9	Cytoskeleton-associated protein 2																					Q9NYJ1-2	Isoform 2 of Cytochrome c oxidase assembly factor 4 homolog, mitochondrial								Q8WWK9	Cytoskeleton-associated protein 2							Q9NYJ1-2	Isoform 2 of Cytochrome c oxidase assembly factor 4 homolog, mitochondrial
Q96P47-4	Isoform 4 of Arf-GAP with GTPase, ANK repeat and PH domain-containing protein 3																					Q03405-2	Isoform 2 of Urokinase plasminogen activator surface receptor								Q96P47-4	Isoform 4 of Arf-GAP with GTPase, ANK repeat and PH domain-containing protein 3							Q03405-2	Isoform 2 of Urokinase plasminogen activator surface receptor
P18615-3	Isoform 2 of Negative elongation factor E																					Q9Y4F5	Centrosomal protein of 170 kDa protein B								P18615-3	Isoform 2 of Negative elongation factor E							Q9Y4F5	Centrosomal protein of 170 kDa protein B
Q00534	Cyclin-dependent kinase 6																					P39019	40S ribosomal protein S19								Q00534	Cyclin-dependent kinase 6							P39019	40S ribosomal protein S19
P13726	Tissue factor																					Q9H0B6	Kinesin light chain 2								P13726	Tissue factor							Q9H0B6	Kinesin light chain 2
Q9H0B6	Kinesin light chain 2																					Q14149	MORC family CW-type zinc finger protein 3								Q9H0B6	Kinesin light chain 2							Q14149	MORC family CW-type zinc finger protein 3
O75911	Short-chain dehydrogenase/reductase 3																					Q96HC4	PDZ and LIM domain protein 5								O75911	Short-chain dehydrogenase/reductase 3							Q96HC4	PDZ and LIM domain protein 5
P51965	Ubiquitin-conjugating enzyme E2 E1																					Q7Z5H4	Vomeronasal type-1 receptor 5								P51965	Ubiquitin-conjugating enzyme E2 E1							Q7Z5H4	Vomeronasal type-1 receptor 5
Q6STE5	SWI/SNF-related matrix-associated actin-dependent regulator of chromatin subfamily D member 3																					Q8WZA9	Immunity-related GTPase family Q protein								Q6STE5	SWI/SNF-related matrix-associated actin-dependent regulator of chromatin subfamily D member 3							Q8WZA9	Immunity-related GTPase family Q protein
O15270	Serine palmitoyltransferase 2																					P08174-7	Isoform 7 of Complement decay-accelerating factor								O15270	Serine palmitoyltransferase 2							P08174-7	Isoform 7 of Complement decay-accelerating factor
Q96HC4	PDZ and LIM domain protein 5																					Q03001	Dystonin								Q96HC4	PDZ and LIM domain protein 5							Q03001	Dystonin
Q8WUX9	Charged multivesicular body protein 7																					Q9NRL2	Bromodomain adjacent to zinc finger domain protein 1A								Q8WUX9	Charged multivesicular body protein 7							Q9NRL2	Bromodomain adjacent to zinc finger domain protein 1A
Q9H2U1	ATP-dependent RNA helicase DHX36																					P33981	Dual specificity protein kinase TTK								Q9H2U1	ATP-dependent RNA helicase DHX36							P33981	Dual specificity protein kinase TTK
P02462	Collagen alpha-1(IV) chain																					Q9Y375	Complex I intermediate-associated protein 30, mitochondrial								P02462	Collagen alpha-1(IV) chain							Q9Y375	Complex I intermediate-associated protein 30, mitochondrial
Q92520	Protein FAM3C																					Q00534	Cyclin-dependent kinase 6								Q92520	Protein FAM3C							Q00534	Cyclin-dependent kinase 6
Q12923-4	Isoform 4 of Tyrosine-protein phosphatase non-receptor type 13																					O00622	Protein CYR61								Q12923-4	Isoform 4 of Tyrosine-protein phosphatase non-receptor type 13							O00622	Protein CYR61
Q5H9F3-3	Isoform 3 of BCL-6 corepressor-like protein 1																					P61925	cAMP-dependent protein kinase inhibitor alpha								Q5H9F3-3	Isoform 3 of BCL-6 corepressor-like protein 1							P61925	cAMP-dependent protein kinase inhibitor alpha
O60245-2	Isoform B of Protocadherin-7																					Q14123-3	Isoform 3 of Calcium/calmodulin-dependent 3',5'-cyclic nucleotide phosphodiesterase 1C								O60245-2	Isoform B of Protocadherin-7							Q14123-3	Isoform 3 of Calcium/calmodulin-dependent 3',5'-cyclic nucleotide phosphodiesterase 1C
Q9NYJ1-2	Isoform 2 of Cytochrome c oxidase assembly factor 4 homolog, mitochondrial																					Q92922	SWI/SNF complex subunit SMARCC1								Q9NYJ1-2	Isoform 2 of Cytochrome c oxidase assembly factor 4 homolog, mitochondrial							Q92922	SWI/SNF complex subunit SMARCC1
O00622	Protein CYR61																					P19823	Inter-alpha-trypsin inhibitor heavy chain H2								O00622	Protein CYR61							P19823	Inter-alpha-trypsin inhibitor heavy chain H2
Q9P2Q2	FERM domain-containing protein 4A																					Q6STE5	SWI/SNF-related matrix-associated actin-dependent regulator of chromatin subfamily D member 3								Q9P2Q2	FERM domain-containing protein 4A							Q6STE5	SWI/SNF-related matrix-associated actin-dependent regulator of chromatin subfamily D member 3
P56945-6	Isoform 6 of Breast cancer anti-estrogen resistance protein 1																					P55085	Proteinase-activated receptor 2								P56945-6	Isoform 6 of Breast cancer anti-estrogen resistance protein 1							P55085	Proteinase-activated receptor 2
Q9BXF6	Rab11 family-interacting protein 5																					Q92520	Protein FAM3C								Q9BXF6	Rab11 family-interacting protein 5							Q92520	Protein FAM3C
Q99807	5-demethoxyubiquinone hydroxylase, mitochondrial																					O95239	Chromosome-associated kinesin KIF4A								Q99807	5-demethoxyubiquinone hydroxylase, mitochondrial							O95239	Chromosome-associated kinesin KIF4A
Q99674-5	Isoform 5 of Cell growth regulator with EF hand domain protein 1																					P09493-8	Isoform 8 of Tropomyosin alpha-1 chain								Q99674-5	Isoform 5 of Cell growth regulator with EF hand domain protein 1							P09493-8	Isoform 8 of Tropomyosin alpha-1 chain
Q14123-3	Isoform 3 of Calcium/calmodulin-dependent 3',5'-cyclic nucleotide phosphodiesterase 1C																					P51797-5	Isoform 5 of Chloride transport protein 6								Q14123-3	Isoform 3 of Calcium/calmodulin-dependent 3',5'-cyclic nucleotide phosphodiesterase 1C							P51797-5	Isoform 5 of Chloride transport protein 6
Q9BQB6	Vitamin K epoxide reductase complex subunit 1																					Q9Y385	Ubiquitin-conjugating enzyme E2 J1								Q9BQB6	Vitamin K epoxide reductase complex subunit 1							Q9Y385	Ubiquitin-conjugating enzyme E2 J1
Q9NRL2	Bromodomain adjacent to zinc finger domain protein 1A																					P02768	Serum albumin								Q9NRL2	Bromodomain adjacent to zinc finger domain protein 1A							P02768	Serum albumin
Q9Y2B9	cAMP-dependent protein kinase inhibitor gamma																					P13611	Versican core protein								Q9Y2B9	cAMP-dependent protein kinase inhibitor gamma							P13611	Versican core protein
Q9UKV8	Protein argonaute-2																					Q05682-4	Isoform 4 of Caldesmon								Q9UKV8	Protein argonaute-2							Q05682-4	Isoform 4 of Caldesmon
P25398	40S ribosomal protein S12																					Q9H2U1	ATP-dependent RNA helicase DHX36								P25398	40S ribosomal protein S12							Q9H2U1	ATP-dependent RNA helicase DHX36
O00461	Golgi integral membrane protein 4																					Q9UKV8	Protein argonaute-2								O00461	Golgi integral membrane protein 4							Q9UKV8	Protein argonaute-2
Q9Y6M7-7	Isoform 7 of Sodium bicarbonate cotransporter 3																					Q16186	Proteasomal ubiquitin receptor ADRM1								Q9Y6M7-7	Isoform 7 of Sodium bicarbonate cotransporter 3							Q16186	Proteasomal ubiquitin receptor ADRM1
P08174-7	Isoform 7 of Complement decay-accelerating factor																					Q9P2Q2	FERM domain-containing protein 4A								P08174-7	Isoform 7 of Complement decay-accelerating factor							Q9P2Q2	FERM domain-containing protein 4A
P15151	Poliovirus receptor																					P56945-6	Isoform 6 of Breast cancer anti-estrogen resistance protein 1								P15151	Poliovirus receptor							P56945-6	Isoform 6 of Breast cancer anti-estrogen resistance protein 1
P02768	Serum albumin																					P18858	DNA ligase 1								P02768	Serum albumin							P18858	DNA ligase 1
Q9HCN4-5	Isoform 5 of GPN-loop GTPase 1																					P49643	DNA primase large subunit								Q9HCN4-5	Isoform 5 of GPN-loop GTPase 1							P49643	DNA primase large subunit
O95239	Chromosome-associated kinesin KIF4A																					Q8TBM8	DnaJ homolog subfamily B member 14								O95239	Chromosome-associated kinesin KIF4A							Q8TBM8	DnaJ homolog subfamily B member 14
P82933	28S ribosomal protein S9, mitochondrial																					Q9HD26	Golgi-associated PDZ and coiled-coil motif-containing protein								P82933	28S ribosomal protein S9, mitochondrial							Q9HD26	Golgi-associated PDZ and coiled-coil motif-containing protein
Q9ULC3	Ras-related protein Rab-23																					Q9BQB6	Vitamin K epoxide reductase complex subunit 1								Q9ULC3	Ras-related protein Rab-23							Q9BQB6	Vitamin K epoxide reductase complex subunit 1
P49006	MARCKS-related protein																					Q12923-4	Isoform 4 of Tyrosine-protein phosphatase non-receptor type 13								P49006	MARCKS-related protein							Q12923-4	Isoform 4 of Tyrosine-protein phosphatase non-receptor type 13
Q96RN5	Mediator of RNA polymerase II transcription subunit 15																					Q15154	Pericentriolar material 1 protein								Q96RN5	Mediator of RNA polymerase II transcription subunit 15							Q15154	Pericentriolar material 1 protein
Q9HB90	Ras-related GTP-binding protein C																					Q12841	Follistatin-related protein 1								Q9HB90	Ras-related GTP-binding protein C							Q12841	Follistatin-related protein 1
P35908	Keratin, type II cytoskeletal 2 epidermal																					Q9H089	Large subunit GTPase 1 homolog								P35908	Keratin, type II cytoskeletal 2 epidermal							Q9H089	Large subunit GTPase 1 homolog
P19971-2	Isoform 2 of Thymidine phosphorylase																					O43294	Transforming growth factor beta-1-induced transcript 1 protein								P19971-2	Isoform 2 of Thymidine phosphorylase							O43294	Transforming growth factor beta-1-induced transcript 1 protein
P19823	Inter-alpha-trypsin inhibitor heavy chain H2																					Q8IU60	m7GpppN-mRNA hydrolase								P19823	Inter-alpha-trypsin inhibitor heavy chain H2							Q8IU60	m7GpppN-mRNA hydrolase
O95149	Snurportin-1																					P60468	Protein transport protein Sec61 subunit beta								O95149	Snurportin-1							P60468	Protein transport protein Sec61 subunit beta
O95625	Zinc finger and BTB domain-containing protein 11																					Q8WWK9	Cytoskeleton-associated protein 2								O95625	Zinc finger and BTB domain-containing protein 11							Q8WWK9	Cytoskeleton-associated protein 2
P60468	Protein transport protein Sec61 subunit beta																					P12955	Xaa-Pro dipeptidase								P60468	Protein transport protein Sec61 subunit beta							P12955	Xaa-Pro dipeptidase
P17342	Atrial natriuretic peptide receptor 3																					P27105	Erythrocyte band 7 integral membrane protein								P17342	Atrial natriuretic peptide receptor 3							P27105	Erythrocyte band 7 integral membrane protein
P39019	40S ribosomal protein S19																					P17152	Transmembrane protein 11, mitochondrial								P39019	40S ribosomal protein S19							P17152	Transmembrane protein 11, mitochondrial
Q9Y4C1	Lysine-specific demethylase 3A																					Q15398	Disks large-associated protein 5								Q9Y4C1	Lysine-specific demethylase 3A							Q15398	Disks large-associated protein 5
P27105	Erythrocyte band 7 integral membrane protein																					O94875-4	Isoform 4 of Sorbin and SH3 domain-containing protein 2								P27105	Erythrocyte band 7 integral membrane protein							O94875-4	Isoform 4 of Sorbin and SH3 domain-containing protein 2
O94875-4	Isoform 4 of Sorbin and SH3 domain-containing protein 2																					P11388-4	Isoform 4 of DNA topoisomerase 2-alpha								O94875-4	Isoform 4 of Sorbin and SH3 domain-containing protein 2							P11388-4	Isoform 4 of DNA topoisomerase 2-alpha
P12955	Xaa-Pro dipeptidase																					Q9UBI6	Guanine nucleotide-binding protein G(I)/G(S)/G(O) subunit gamma-12								P12955	Xaa-Pro dipeptidase							Q9UBI6	Guanine nucleotide-binding protein G(I)/G(S)/G(O) subunit gamma-12
P51797-5	Isoform 5 of Chloride transport protein 6																					Q9NTJ3	Structural maintenance of chromosomes protein 4								P51797-5	Isoform 5 of Chloride transport protein 6							Q9NTJ3	Structural maintenance of chromosomes protein 4
Q9NQW6	Anillin																					Q13642-4	Isoform 4 of Four and a half LIM domains protein 1								Q9NQW6	Anillin							Q13642-4	Isoform 4 of Four and a half LIM domains protein 1
P02538	Keratin, type II cytoskeletal 6A																					P82933	28S ribosomal protein S9, mitochondrial								P02538	Keratin, type II cytoskeletal 6A							P82933	28S ribosomal protein S9, mitochondrial
Q02241	Kinesin-like protein KIF23																					P33552	Cyclin-dependent kinases regulatory subunit 2								Q02241	Kinesin-like protein KIF23							P33552	Cyclin-dependent kinases regulatory subunit 2
Q13642-4	Isoform 4 of Four and a half LIM domains protein 1																					P02765	Alpha-2-HS-glycoprotein								Q13642-4	Isoform 4 of Four and a half LIM domains protein 1							P02765	Alpha-2-HS-glycoprotein
P09493-8	Isoform 8 of Tropomyosin alpha-1 chain																					Q9BXS4	Transmembrane protein 59								P09493-8	Isoform 8 of Tropomyosin alpha-1 chain							Q9BXS4	Transmembrane protein 59
P02765	Alpha-2-HS-glycoprotein																					P20290	Transcription factor BTF3								P02765	Alpha-2-HS-glycoprotein							P20290	Transcription factor BTF3
Q6WCQ1-2	Isoform 2 of Myosin phosphatase Rho-interacting protein																					Q9BXF6	Rab11 family-interacting protein 5								Q6WCQ1-2	Isoform 2 of Myosin phosphatase Rho-interacting protein							Q9BXF6	Rab11 family-interacting protein 5
Q9NUM4	Transmembrane protein 106B																					Q9NQW6	Anillin								Q9NUM4	Transmembrane protein 106B							Q9NQW6	Anillin
P04183	Thymidine kinase, cytosolic																					Q13740	CD166 antigen								P04183	Thymidine kinase, cytosolic							Q13740	CD166 antigen
O60292	Signal-induced proliferation-associated 1-like protein 3																					P19971-2	Isoform 2 of Thymidine phosphorylase								O60292	Signal-induced proliferation-associated 1-like protein 3							P19971-2	Isoform 2 of Thymidine phosphorylase
Q9BVL2	Nucleoporin p58/p45																					Q9Y2L5	Trafficking protein particle complex subunit 8								Q9BVL2	Nucleoporin p58/p45							Q9Y2L5	Trafficking protein particle complex subunit 8
O43665-3	Isoform 3 of Regulator of G-protein signaling 10																					P02538	Keratin, type II cytoskeletal 6A								O43665-3	Isoform 3 of Regulator of G-protein signaling 10							P02538	Keratin, type II cytoskeletal 6A
Q14149	MORC family CW-type zinc finger protein 3																					Q9NWV4	UPF0587 protein C1orf123								Q14149	MORC family CW-type zinc finger protein 3							Q9NWV4	UPF0587 protein C1orf123
Q6P2E9	Enhancer of mRNA-decapping protein 4																					Q9H4A5	Golgi phosphoprotein 3-like								Q6P2E9	Enhancer of mRNA-decapping protein 4							Q9H4A5	Golgi phosphoprotein 3-like
O75179	Ankyrin repeat domain-containing protein 17																					P49006	MARCKS-related protein								O75179	Ankyrin repeat domain-containing protein 17							P49006	MARCKS-related protein
Q03405-2	Isoform 2 of Urokinase plasminogen activator surface receptor																					Q9BRK3-2	Isoform 2 of Matrix remodeling-associated protein 8								Q03405-2	Isoform 2 of Urokinase plasminogen activator surface receptor							Q9BRK3-2	Isoform 2 of Matrix remodeling-associated protein 8
P07951-3	Isoform 3 of Tropomyosin beta chain																					Q9NZ09-4	Isoform 4 of Ubiquitin-associated protein 1								P07951-3	Isoform 3 of Tropomyosin beta chain							Q9NZ09-4	Isoform 4 of Ubiquitin-associated protein 1
Q15014	Mortality factor 4-like protein 2																					Q6WCQ1-2	Isoform 2 of Myosin phosphatase Rho-interacting protein								Q15014	Mortality factor 4-like protein 2							Q6WCQ1-2	Isoform 2 of Myosin phosphatase Rho-interacting protein
Q6VN20	Ran-binding protein 10																					Q9BQ49	Small integral membrane protein 7								Q6VN20	Ran-binding protein 10							Q9BQ49	Small integral membrane protein 7
P49643	DNA primase large subunit																					Q5VZK9	F-actin-uncapping protein LRRC16A								P49643	DNA primase large subunit							Q5VZK9	F-actin-uncapping protein LRRC16A
Q96T88-2	Isoform 2 of E3 ubiquitin-protein ligase UHRF1																					Q96B23	Uncharacterized protein C18orf25								Q96T88-2	Isoform 2 of E3 ubiquitin-protein ligase UHRF1							Q96B23	Uncharacterized protein C18orf25
P11388-4	Isoform 4 of DNA topoisomerase 2-alpha																					Q86VP1	Tax1-binding protein 1								P11388-4	Isoform 4 of DNA topoisomerase 2-alpha							Q86VP1	Tax1-binding protein 1
Q9UBI6	Guanine nucleotide-binding protein G(I)/G(S)/G(O) subunit gamma-12																					Q8NBI6	Xyloside xylosyltransferase 1								Q9UBI6	Guanine nucleotide-binding protein G(I)/G(S)/G(O) subunit gamma-12							Q8NBI6	Xyloside xylosyltransferase 1
Q5VZK9	F-actin-uncapping protein LRRC16A																					P08047	Transcription factor Sp1								Q5VZK9	F-actin-uncapping protein LRRC16A							P08047	Transcription factor Sp1
																						Q6ZMP0	Thrombospondin type-1 domain-containing protein 4																Q6ZMP0	Thrombospondin type-1 domain-containing protein 4
																						P33527-9	Isoform 9 of Multidrug resistance-associated protein 1																P33527-9	Isoform 9 of Multidrug resistance-associated protein 1
																						Q15464	SH2 domain-containing adapter protein B																Q15464	SH2 domain-containing adapter protein B
																						P07951-3	Isoform 3 of Tropomyosin beta chain																P07951-3	Isoform 3 of Tropomyosin beta chain
																						Q12904-2	Isoform 2 of Aminoacyl tRNA synthase complex-interacting multifunctional protein 1																Q12904-2	Isoform 2 of Aminoacyl tRNA synthase complex-interacting multifunctional protein 1
																						Q9C004	Protein sprouty homolog 4																Q9C004	Protein sprouty homolog 4
																						O60292	Signal-induced proliferation-associated 1-like protein 3																O60292	Signal-induced proliferation-associated 1-like protein 3
																						A2RU67	Protein FAM234B																A2RU67	Protein FAM234B
																						Q969P6	DNA topoisomerase I, mitochondrial																Q969P6	DNA topoisomerase I, mitochondrial
																						Q9ULC3	Ras-related protein Rab-23																Q9ULC3	Ras-related protein Rab-23
																						P58004	Sestrin-2																P58004	Sestrin-2
																						Q13530	Serine incorporator 3																Q13530	Serine incorporator 3
																						Q6PKG0	La-related protein 1																Q6PKG0	La-related protein 1
																						Q9P273	Teneurin-3																Q9P273	Teneurin-3
																						Q9HB90	Ras-related GTP-binding protein C																Q9HB90	Ras-related GTP-binding protein C
																						P60660	Myosin light polypeptide 6																P60660	Myosin light polypeptide 6
																						Q9Y6M7-7	Isoform 7 of Sodium bicarbonate cotransporter 3																Q9Y6M7-7	Isoform 7 of Sodium bicarbonate cotransporter 3
																						Q9BVL2	Nucleoporin p58/p45																Q9BVL2	Nucleoporin p58/p45
																						O75976	Carboxypeptidase D																O75976	Carboxypeptidase D
																						Q8WUX9	Charged multivesicular body protein 7																Q8WUX9	Charged multivesicular body protein 7
																						Q99674-5	Isoform 5 of Cell growth regulator with EF hand domain protein 1																Q99674-5	Isoform 5 of Cell growth regulator with EF hand domain protein 1
																						Q96MX0	CKLF-like MARVEL transmembrane domain-containing protein 3																Q96MX0	CKLF-like MARVEL transmembrane domain-containing protein 3
																						Q13685	Angio-associated migratory cell protein																Q13685	Angio-associated migratory cell protein
																						Q13867	Bleomycin hydrolase																Q13867	Bleomycin hydrolase
																						Q9NPF5	DNA methyltransferase 1-associated protein 1																Q9NPF5	DNA methyltransferase 1-associated protein 1
																						Q9NUM4	Transmembrane protein 106B																Q9NUM4	Transmembrane protein 106B
																						P41221	Protein Wnt-5a																P41221	Protein Wnt-5a
																						O14950	Myosin regulatory light chain 12B																O14950	Myosin regulatory light chain 12B
																						Q8NDA8	Maestro heat-like repeat-containing protein family member 1																Q8NDA8	Maestro heat-like repeat-containing protein family member 1
																						O75534-4	Isoform 4 of Cold shock domain-containing protein E1																O75534-4	Isoform 4 of Cold shock domain-containing protein E1
